# Supplementary material for: Prediction of cell states and key transcription factors of the human cornea through integrated single-cell omics analyses
Source: PNAS Nexus. 2025 Jul 29;4(8):pgaf235. doi: 10.1093/pnasnexus/pgaf235 (PMC12363670; doi:10.1093/pnasnexus/pgaf235)
Supplement: pgaf235_Supplementary_Data [file pgaf235_supplementary_data.zip]

Archive with 4 entries (4 files):
- PNASNEXUS-PNASNEXUS-2025-00162R-file002.pdf
- PNASNEXUS-PNASNEXUS-2025-00162R-file003.pdf
- PNASNEXUS-PNASNEXUS-2025-00162R-s02.pdf
- PNASNEXUS-PNASNEXUS-2025-00162R-s01.xlsx
