# Supplementary material for: Prediction of cell states and key transcription factors of the human cornea through integrated single-cell omics analyses
Source: PNAS Nexus. 2025 Jul 29;4(8):pgaf235. doi: 10.1093/pnasnexus/pgaf235 (PMC12363670; doi:10.1093/pnasnexus/pgaf235)
Supplement: pgaf235_Supplementary_Data [file pgaf235_supplementary_data.zip › PNASNEXUS-PNASNEXUS-2025-00162R-s01.xlsx]

## Sheet: HVGs_corneal_cell_states
	p_val	avg_log2FC	pct.1	pct.2	p_val_adj	cluster	gene	gene_name_shorter
KRT13	0	4.23689	0.895	0.267	0	5: Cj	KRT13	KRT13
AQP5	0	3.9184	0.605	0.085	0	5: Cj	AQP5	AQP5
KRT19	0	2.98778	0.906	0.436	0	5: Cj	KRT19	KRT19
S100A9	0	2.83661	0.703	0.248	0	5: Cj	S100A9	S100A9
S100A8	0	2.63918	0.619	0.206	0	5: Cj	S100A8	S100A8
F3	0	2.01971	0.66	0.265	0	5: Cj	F3	F3
SLPI	0	1.93611	0.878	0.367	0	5: Cj	SLPI	SLPI
AQP3	0	1.93548	0.957	0.462	0	5: Cj	AQP3	AQP3
CXCL17	0	1.9245	0.738	0.172	0	5: Cj	CXCL17	CXCL17
LCN2	0	1.90412	0.604	0.143	0	5: Cj	LCN2	LCN2
NRARP	0	1.75228	0.772	0.241	0	5: Cj	NRARP	NRARP
HES1	0	1.53067	0.871	0.482	0	5: Cj	HES1	HES1
IL1RN	0	1.50651	0.776	0.385	0	5: Cj	IL1RN	IL1RN
ELF3	0	1.43019	0.996	0.595	0	5: Cj	ELF3	ELF3
KRT4	0	1.41108	0.452	0.078	0	5: Cj	KRT4	KRT4
TXNIP	0	1.33427	0.945	0.527	0	5: Cj	TXNIP	TXNIP
TFPI2	0	1.28596	0.5	0.065	0	5: Cj	TFPI2	TFPI2
LMO4	0	1.24114	0.856	0.492	0	5: Cj	LMO4	LMO4
FABP5	0	1.23583	0.995	0.761	0	5: Cj	FABP5	FABP5
MTRNR2L8	0	1.21845	0.773	0.319	0	5: Cj	MTRNR2L8	MTRNR2L8
CLSEC2B	0	1.21549	0.895	0.456	0	5: Cj	CLSEC2B	CLSEC2B
MT-ND1	0	1.20118	0.998	0.951	0	5: Cj	MT-ND1	MT-ND1
RHOV	0	1.19924	0.828	0.288	0	5: Cj	RHOV	RHOV
H19	0	1.19199	0.727	0.308	0	5: Cj	H19	H19
CLDN4	0	1.18668	0.989	0.645	0	5: Cj	CLDN4	CLDN4
UPK3BL1	0	1.17631	0.988	0.666	0	5: Cj	UPK3BL1	UPK3BL1
MT-ND3	0	1.1708	0.998	0.931	0	5: Cj	MT-ND3	MT-ND3
DEFB1	0	1.1612	0.75	0.196	0	5: Cj	DEFB1	DEFB1
APOBEC3A	0	1.15867	0.794	0.367	0	5: Cj	APOBEC3A	APOBEC3A
ZFP36L1	0	1.15298	0.974	0.752	0	5: Cj	ZFP36L1	ZFP36L1
CP	0	1.14929	0.513	0.059	0	5: Cj	CP	CP
HOPX	0	1.14277	0.863	0.448	0	5: Cj	HOPX	HOPX
CFD	0	1.14088	0.732	0.198	0	5: Cj	CFD	CFD
CEACAM7	0	1.1396	0.246	0.016	0	5: Cj	CEACAM7	CEACAM7
MGST1	0	1.11024	0.671	0.218	0	5: Cj	MGST1	MGST1
CSRP2	0	1.10729	0.956	0.697	0	5: Cj	CSRP2	CSRP2
ATF3	0	1.095	0.909	0.638	0	5: Cj	ATF3	ATF3
MIR200CHG	0	1.09376	0.743	0.268	0	5: Cj	MIR200CHG	MIR200CHG
BAG1	0	1.08038	0.989	0.826	0	5: Cj	BAG1	BAG1
A4GALT	0	1.0767	0.811	0.351	0	5: Cj	A4GALT	A4GALT
DUSP5	0	1.05801	0.687	0.413	0	5: Cj	DUSP5	DUSP5
MT-CO3	0	1.05527	0.999	0.993	0	5: Cj	MT-CO3	MT-CO3
ZNF750	0	1.03882	0.761	0.245	0	5: Cj	ZNF750	ZNF750
NEAT1	0	1.02747	0.997	0.972	0	5: Cj	NEAT1	NEAT1
ZFP36	0	1.01183	0.98	0.808	0	5: Cj	ZFP36	ZFP36
BHLHE40	0	1.00393	0.953	0.659	0	5: Cj	BHLHE40	BHLHE40
MT-ATP6	0	0.998322	0.999	0.987	0	5: Cj	MT-ATP6	MT-ATP6
SCGB2A1	0	0.996658	0.761	0.225	0	5: Cj	SCGB2A1	SCGB2A1
HLA-B	0	0.991054	0.99	0.845	0	5: Cj	HLA-B	HLA-B
SYT8	0	0.949264	0.948	0.555	0	5: Cj	SYT8	SYT8
RND3	0	0.949131	0.922	0.701	0	5: Cj	RND3	RND3
BTG2	0	0.941456	0.879	0.544	0	5: Cj	BTG2	BTG2
KLK11	0	0.941207	0.64	0.145	0	5: Cj	KLK11	KLK11
B2M	0	0.93882	0.999	0.989	0	5: Cj	B2M	B2M
FXYD3	0	0.936199	0.985	0.652	0	5: Cj	FXYD3	FXYD3
FAM3B	0	0.914958	0.452	0.04	0	5: Cj	FAM3B	FAM3B
S100A11	0	0.911635	0.999	0.971	0	5: Cj	S100A11	S100A11
SOX9	0	0.895703	0.643	0.261	0	5: Cj	SOX9	SOX9
AC025154.2	0	0.890472	0.42	0.019	0	5: Cj	AC025154.2	AC025154.2
DSG3	0	0.883423	0.693	0.379	0	5: Cj	DSG3	DSG3
TRIM29	0	0.88183	0.982	0.61	0	5: Cj	TRIM29	TRIM29
PRXL2A	0	0.880134	0.647	0.19	0	5: Cj	PRXL2A	PRXL2A
PERP	0	0.868141	0.999	0.8	0	5: Cj	PERP	PERP
DUSP1	0	0.866041	0.979	0.806	0	5: Cj	DUSP1	DUSP1
HSPB1	0	0.864705	0.999	0.909	0	5: Cj	HSPB1	HSPB1
ALDH1A1	0	0.862904	0.968	0.615	0	5: Cj	ALDH1A1	ALDH1A1
CTSD	0	0.85927	0.948	0.741	0	5: Cj	CTSD	CTSD
MSLN	0	0.850404	0.547	0.233	0	5: Cj	MSLN	MSLN
VMP1	0	0.846729	0.898	0.692	0	5: Cj	VMP1	VMP1
LSP1	0	0.841233	0.692	0.218	0	5: Cj	LSP1	LSP1
GPNMB	0	0.83856	0.86	0.508	0	5: Cj	GPNMB	GPNMB
CDKN2B	0	0.831685	0.715	0.298	0	5: Cj	CDKN2B	CDKN2B
HES4	0	0.829422	0.804	0.34	0	5: Cj	HES4	HES4
GSTP1	0	0.817195	1	0.984	0	5: Cj	GSTP1	GSTP1
SLC34A2	0	0.813258	0.352	0.022	0	5: Cj	SLC34A2	SLC34A2
MUC20	0	0.805038	0.594	0.201	0	5: Cj	MUC20	MUC20
MUC1	0	0.804981	0.425	0.088	0	5: Cj	MUC1	MUC1
TNNI2	0	0.804098	0.602	0.2	0	5: Cj	TNNI2	TNNI2
DSP	0	0.80223	0.979	0.656	0	5: Cj	DSP	DSP
CLDN1	0	0.778378	0.897	0.574	0	5: Cj	CLDN1	CLDN1
PLAU	0	0.776058	0.763	0.473	0	5: Cj	PLAU	PLAU
TNFSF10	0	0.775807	0.834	0.386	0	5: Cj	TNFSF10	TNFSF10
KRT15	0	0.768302	0.879	0.465	0	5: Cj	KRT15	KRT15
MDK	0	0.766574	0.705	0.257	0	5: Cj	MDK	MDK
CYBA	0	0.759234	0.878	0.63	0	5: Cj	CYBA	CYBA
ITM2B	0	0.758248	0.997	0.985	0	5: Cj	ITM2B	ITM2B
RAB11FIP1	0	0.757266	0.503	0.239	0	5: Cj	RAB11FIP1	RAB11FIP1
MGST2	0	0.75667	0.869	0.476	0	5: Cj	MGST2	MGST2
MPZL2	0	0.750159	0.883	0.486	0	5: Cj	MPZL2	MPZL2
C19orf33	0	0.74939	0.987	0.65	0	5: Cj	C19orf33	C19orf33
FAM3D	0	0.743833	0.506	0.135	0	5: Cj	FAM3D	FAM3D
CSTA	0	0.738741	0.72	0.387	0	5: Cj	CSTA	CSTA
TMEM238	0	0.73746	0.639	0.175	0	5: Cj	TMEM238	TMEM238
PAX6	0	0.736565	0.976	0.598	0	5: Cj	PAX6	PAX6
DENND2C	0	0.728726	0.839	0.495	0	5: Cj	DENND2C	DENND2C
MIR222HG	0	0.724329	0.629	0.387	0	5: Cj	MIR222HG	MIR222HG
CLDN7	0	0.712841	0.887	0.359	0	5: Cj	CLDN7	CLDN7
JUND	0	0.710155	0.978	0.946	0	5: Cj	JUND	JUND
C3	0	0.707175	0.258	0.088	0	5: Cj	C3	C3
WFDC2	0	0.706808	0.391	0.103	0	5: Cj	WFDC2	WFDC2
CD9	0	0.706089	0.994	0.93	0	5: Cj	CD9	CD9
NECTIN4	0	0.702388	0.793	0.291	0	5: Cj	NECTIN4	NECTIN4
MT-CYB	0	0.701698	0.999	0.994	0	5: Cj	MT-CYB	MT-CYB
ITPKC	0	0.695386	0.701	0.425	0	5: Cj	ITPKC	ITPKC
PMAIP1	0	0.693046	0.879	0.596	0	5: Cj	PMAIP1	PMAIP1
KRT5	0	0.687949	0.99	0.74	0	5: Cj	KRT5	KRT5
CAPNS2	0	0.685378	0.706	0.304	0	5: Cj	CAPNS2	CAPNS2
SAT1	0	0.680326	0.999	0.958	0	5: Cj	SAT1	SAT1
CD55	0	0.678991	0.913	0.694	0	5: Cj	CD55	CD55
PPP1R15A	0	0.677749	0.961	0.887	0	5: Cj	PPP1R15A	PPP1R15A
NFKBIZ	0	0.67714	0.704	0.424	0	5: Cj	NFKBIZ	NFKBIZ
MTRNR2L12	0	0.673531	0.816	0.392	0	5: Cj	MTRNR2L12	MTRNR2L12
C9orf16	0	0.67205	0.936	0.772	0	5: Cj	C9orf16	C9orf16
TACSTD2	0	0.671745	0.999	0.694	0	5: Cj	TACSTD2	TACSTD2
KLF5	0	0.66599	0.958	0.621	0	5: Cj	KLF5	KLF5
TMPRSS4	0	0.660118	0.817	0.395	0	5: Cj	TMPRSS4	TMPRSS4
SERPINB1	0	0.657078	0.736	0.534	0	5: Cj	SERPINB1	SERPINB1
DBI	0	0.654491	0.946	0.812	0	5: Cj	DBI	DBI
JUNB	0	0.650318	0.97	0.847	0	5: Cj	JUNB	JUNB
CLINT1	0	0.647573	0.819	0.496	0	5: Cj	CLINT1	CLINT1
TMPRSS11D	0	0.640088	0.695	0.292	0	5: Cj	TMPRSS11D	TMPRSS11D
VAMP8	0	0.63626	0.917	0.559	0	5: Cj	VAMP8	VAMP8
PIGR	0	0.634894	0.169	0.012	0	5: Cj	PIGR	PIGR
CEACAM6	0	0.63442	0.256	0.037	0	5: Cj	CEACAM6	CEACAM6
MIDN	0	0.627541	0.802	0.559	0	5: Cj	MIDN	MIDN
SPINT2	0	0.624531	0.981	0.645	0	5: Cj	SPINT2	SPINT2
MT-CO1	0	0.620707	1	0.996	0	5: Cj	MT-CO1	MT-CO1
PDCD4	0	0.620021	0.911	0.624	0	5: Cj	PDCD4	PDCD4
RAB25	0	0.620009	0.791	0.381	0	5: Cj	RAB25	RAB25
MT-ND2	0	0.617831	0.998	0.957	0	5: Cj	MT-ND2	MT-ND2
IGFBP3	0	0.617311	0.556	0.268	0	5: Cj	IGFBP3	IGFBP3
HES5	0	0.612614	0.441	0.149	0	5: Cj	HES5	HES5
SPINT1-AS1	0	0.608918	0.727	0.333	0	5: Cj	SPINT1-AS1	SPINT1-AS1
AL359715.1	0	0.607013	0.328	0.021	0	5: Cj	AL359715.1	AL359715.1
SERINC2	0	0.601477	0.777	0.439	0	5: Cj	SERINC2	SERINC2
JUP	0	0.600994	0.902	0.535	0	5: Cj	JUP	JUP
CTNND1	0	0.599118	0.821	0.46	0	5: Cj	CTNND1	CTNND1
SLC26A2	0	0.594973	0.635	0.302	0	5: Cj	SLC26A2	SLC26A2
CTSS	0	0.593772	0.552	0.16	0	5: Cj	CTSS	CTSS
OVOL1	0	0.587016	0.683	0.368	0	5: Cj	OVOL1	OVOL1
ATP10B	0	0.586438	0.377	0.039	0	5: Cj	ATP10B	ATP10B
MT-ND4	0	0.581999	0.999	0.983	0	5: Cj	MT-ND4	MT-ND4
KRT7	0	0.581082	0.262	0.059	0	5: Cj	KRT7	KRT7
C11orf96	3.23E-248	0.76423	0.697	0.516	8.93E-244	5: Cj	C11orf96	C11orf96
PLAUR	2.66E-222	0.61334	0.677	0.543	7.36E-218	5: Cj	PLAUR	PLAUR
PLCG2	6.74E-221	0.58733	0.283	0.152	1.86E-216	5: Cj	PLCG2	PLCG2
SPRR2A	1.90E-177	0.718757	0.159	0.074	5.24E-173	5: Cj	SPRR2A	SPRR2A
KRT24	0	2.87281	0.563	0.127	0	8: Wing CE	KRT24	KRT24
KRT3	0	2.59829	0.78	0.215	0	8: Wing CE	KRT3	KRT3
ADIRF	0	2.44461	1	0.907	0	8: Wing CE	ADIRF	ADIRF
KRT12	0	2.24779	0.996	0.668	0	8: Wing CE	KRT12	KRT12
MAL	0	2.07144	0.946	0.223	0	8: Wing CE	MAL	MAL
APOBEC3A	0	2.02378	0.897	0.358	0	8: Wing CE	APOBEC3A	APOBEC3A
LYPD2	0	1.91899	0.548	0.141	0	8: Wing CE	LYPD2	LYPD2
DAPL1	0	1.874	0.973	0.581	0	8: Wing CE	DAPL1	DAPL1
MSMB	0	1.75739	0.508	0.084	0	8: Wing CE	MSMB	MSMB
UPK1B	0	1.62515	0.976	0.437	0	8: Wing CE	UPK1B	UPK1B
DSG1	0	1.60457	0.972	0.429	0	8: Wing CE	DSG1	DSG1
MAL2	0	1.58264	0.967	0.487	0	8: Wing CE	MAL2	MAL2
AGR2	0	1.57488	0.919	0.395	0	8: Wing CE	AGR2	AGR2
LGALSL	0	1.5628	0.923	0.432	0	8: Wing CE	LGALSL	LGALSL
DSC2	0	1.5457	0.969	0.49	0	8: Wing CE	DSC2	DSC2
S100A4	0	1.53457	1	0.972	0	8: Wing CE	S100A4	S100A4
KRT4	0	1.50764	0.268	0.115	0	8: Wing CE	KRT4	KRT4
SLC20A1	0	1.50512	0.958	0.701	0	8: Wing CE	SLC20A1	SLC20A1
CLDN7	0	1.50237	0.959	0.357	0	8: Wing CE	CLDN7	CLDN7
H19	0	1.43876	0.81	0.302	0	8: Wing CE	H19	H19
MRPL33	0	1.43149	0.985	0.764	0	8: Wing CE	MRPL33	MRPL33
LYPD3	0	1.40651	0.988	0.57	0	8: Wing CE	LYPD3	LYPD3
ELF3	0	1.38959	0.996	0.602	0	8: Wing CE	ELF3	ELF3
CYP26A1	0	1.36148	0.531	0.071	0	8: Wing CE	CYP26A1	CYP26A1
CTSV	0	1.33653	0.964	0.459	0	8: Wing CE	CTSV	CTSV
MUC21	0	1.32353	0.438	0.101	0	8: Wing CE	MUC21	MUC21
CLDN4	0	1.27169	0.995	0.651	0	8: Wing CE	CLDN4	CLDN4
TSTD1	0	1.26365	0.966	0.6	0	8: Wing CE	TSTD1	TSTD1
DSP	0	1.25784	0.99	0.661	0	8: Wing CE	DSP	DSP
LGALS3	0	1.2566	0.998	0.963	0	8: Wing CE	LGALS3	LGALS3
ERICH5	0	1.22871	0.962	0.509	0	8: Wing CE	ERICH5	ERICH5
TKT	0	1.21158	0.995	0.858	0	8: Wing CE	TKT	TKT
RB1	0	1.191	0.904	0.432	0	8: Wing CE	RB1	RB1
MUC15	0	1.18457	0.858	0.3	0	8: Wing CE	MUC15	MUC15
RELL1	0	1.18055	0.746	0.273	0	8: Wing CE	RELL1	RELL1
KRT5	0	1.16842	0.998	0.744	0	8: Wing CE	KRT5	KRT5
CD24	0	1.16828	0.582	0.156	0	8: Wing CE	CD24	CD24
GJB4	0	1.16739	0.806	0.255	0	8: Wing CE	GJB4	GJB4
MGARP	0	1.16655	0.977	0.641	0	8: Wing CE	MGARP	MGARP
UPK3BL1	0	1.16471	0.997	0.671	0	8: Wing CE	UPK3BL1	UPK3BL1
HES5	0	1.1554	0.571	0.133	0	8: Wing CE	HES5	HES5
MYH14	0	1.15232	0.861	0.28	0	8: Wing CE	MYH14	MYH14
HOPX	0	1.1435	0.731	0.478	0	8: Wing CE	HOPX	HOPX
RHOV	0	1.14227	0.842	0.295	0	8: Wing CE	RHOV	RHOV
PERP	0	1.12151	1	0.804	0	8: Wing CE	PERP	PERP
FXYD3	0	1.11191	0.993	0.657	0	8: Wing CE	FXYD3	FXYD3
C19orf33	0	1.10496	0.992	0.656	0	8: Wing CE	C19orf33	C19orf33
SCGB2A1	0	1.09496	0.736	0.239	0	8: Wing CE	SCGB2A1	SCGB2A1
ID1	0	1.09441	0.924	0.693	0	8: Wing CE	ID1	ID1
TMEM265	0	1.07299	0.898	0.484	0	8: Wing CE	TMEM265	TMEM265
S100A14	0	1.06341	0.972	0.569	0	8: Wing CE	S100A14	S100A14
ADH7	0	1.05438	0.776	0.245	0	8: Wing CE	ADH7	ADH7
TRIM29	0	1.0495	0.978	0.617	0	8: Wing CE	TRIM29	TRIM29
NQO1	0	1.02718	0.997	0.865	0	8: Wing CE	NQO1	NQO1
HSPB1	0	1.02626	1	0.911	0	8: Wing CE	HSPB1	HSPB1
PLAAT2	0	1.02446	0.481	0.14	0	8: Wing CE	PLAAT2	PLAAT2
CAMK2N1	0	1.02336	0.923	0.531	0	8: Wing CE	CAMK2N1	CAMK2N1
AC008397.1	0	1.02291	0.733	0.168	0	8: Wing CE	AC008397.1	AC008397.1
CLDN1	0	1.01488	0.946	0.572	0	8: Wing CE	CLDN1	CLDN1
YOD1	0	1.0135	0.63	0.26	0	8: Wing CE	YOD1	YOD1
HES4	0	0.99813	0.842	0.342	0	8: Wing CE	HES4	HES4
ALDH1A1	0	0.99624	0.979	0.62	0	8: Wing CE	ALDH1A1	ALDH1A1
NECTIN4	0	0.987844	0.835	0.294	0	8: Wing CE	NECTIN4	NECTIN4
SDC1	0	0.985096	0.986	0.688	0	8: Wing CE	SDC1	SDC1
UNC5B-AS1	0	0.979361	0.592	0.234	0	8: Wing CE	UNC5B-AS1	UNC5B-AS1
PRDX5	0	0.974665	0.993	0.906	0	8: Wing CE	PRDX5	PRDX5
IL18	0	0.97112	0.878	0.506	0	8: Wing CE	IL18	IL18
FGFBP1	0	0.97112	0.834	0.511	0	8: Wing CE	FGFBP1	FGFBP1
SCEL	0	0.969597	0.7	0.254	0	8: Wing CE	SCEL	SCEL
GSTP1	0	0.966505	0.999	0.984	0	8: Wing CE	GSTP1	GSTP1
HES1	0	0.960507	0.793	0.502	0	8: Wing CE	HES1	HES1
TGFBI	0	0.958125	0.992	0.856	0	8: Wing CE	TGFBI	TGFBI
CALML5	0	0.955433	0.491	0.119	0	8: Wing CE	CALML5	CALML5
C6orf132	0	0.953646	0.912	0.454	0	8: Wing CE	C6orf132	C6orf132
NUAK2	0	0.948346	0.584	0.196	0	8: Wing CE	NUAK2	NUAK2
ZNF750	0	0.932399	0.768	0.254	0	8: Wing CE	ZNF750	ZNF750
C4orf3	0	0.929396	0.974	0.816	0	8: Wing CE	C4orf3	C4orf3
GPRC5A	0	0.923693	0.762	0.405	0	8: Wing CE	GPRC5A	GPRC5A
SYT8	0	0.913795	0.975	0.558	0	8: Wing CE	SYT8	SYT8
RPA3	0	0.907306	0.875	0.501	0	8: Wing CE	RPA3	RPA3
C12orf75	0	0.907263	0.868	0.513	0	8: Wing CE	C12orf75	C12orf75
IL20RA	0	0.905902	0.749	0.278	0	8: Wing CE	IL20RA	IL20RA
FABP5	0	0.905306	0.998	0.765	0	8: Wing CE	FABP5	FABP5
PHLDA2	0	0.901763	0.975	0.752	0	8: Wing CE	PHLDA2	PHLDA2
LIPH	0	0.901621	0.651	0.164	0	8: Wing CE	LIPH	LIPH
COX6C	0	0.899292	0.986	0.913	0	8: Wing CE	COX6C	COX6C
SMIM5	0	0.891919	0.569	0.14	0	8: Wing CE	SMIM5	SMIM5
KIF21A	0	0.889963	0.805	0.337	0	8: Wing CE	KIF21A	KIF21A
DENND2C	0	0.888255	0.876	0.495	0	8: Wing CE	DENND2C	DENND2C
BCL2L13	0	0.887618	0.94	0.614	0	8: Wing CE	BCL2L13	BCL2L13
CSRP2	0	0.887343	0.896	0.712	0	8: Wing CE	CSRP2	CSRP2
MSMO1	0	0.886198	0.702	0.377	0	8: Wing CE	MSMO1	MSMO1
RHOU	0	0.884782	0.763	0.294	0	8: Wing CE	RHOU	RHOU
IL1A	0	0.882157	0.402	0.097	0	8: Wing CE	IL1A	IL1A
LMO7	0	0.879536	0.779	0.426	0	8: Wing CE	LMO7	LMO7
CRYBG1	0	0.879181	0.826	0.378	0	8: Wing CE	CRYBG1	CRYBG1
TACSTD2	0	0.872607	0.998	0.7	0	8: Wing CE	TACSTD2	TACSTD2
CALM2	0	0.86747	0.989	0.919	0	8: Wing CE	CALM2	CALM2
CCND1	0	0.861911	0.878	0.499	0	8: Wing CE	CCND1	CCND1
LAD1	0	0.86007	0.752	0.259	0	8: Wing CE	LAD1	LAD1
RAB25	0	0.848502	0.84	0.381	0	8: Wing CE	RAB25	RAB25
ATP5IF1	0	0.848361	0.971	0.8	0	8: Wing CE	ATP5IF1	ATP5IF1
HMGCS1	0	0.844542	0.743	0.463	0	8: Wing CE	HMGCS1	HMGCS1
PRDX1	0	0.835569	0.996	0.964	0	8: Wing CE	PRDX1	PRDX1
SPINT2	0	0.834942	0.987	0.651	0	8: Wing CE	SPINT2	SPINT2
TNFAIP3	0	0.834124	0.842	0.499	0	8: Wing CE	TNFAIP3	TNFAIP3
MTRNR2L8	0	0.82019	0.679	0.343	0	8: Wing CE	MTRNR2L8	MTRNR2L8
TINCR	0	0.818563	0.792	0.348	0	8: Wing CE	TINCR	TINCR
BHLHE40	0	0.812706	0.934	0.668	0	8: Wing CE	BHLHE40	BHLHE40
NRARP	0	0.812381	0.714	0.26	0	8: Wing CE	NRARP	NRARP
AL391650.1	0	0.809899	0.873	0.434	0	8: Wing CE	AL391650.1	AL391650.1
CYSRT1	0	0.80501	0.363	0.082	0	8: Wing CE	CYSRT1	CYSRT1
AL139246.5	0	0.798029	0.343	0.068	0	8: Wing CE	AL139246.5	AL139246.5
DAAM1	0	0.796298	0.869	0.517	0	8: Wing CE	DAAM1	DAAM1
MBD2	0	0.796209	0.801	0.461	0	8: Wing CE	MBD2	MBD2
SLURP1	0	0.779906	0.475	0.066	0	8: Wing CE	SLURP1	SLURP1
RND3	0	0.778619	0.942	0.701	0	8: Wing CE	RND3	RND3
NR4A1	0	0.777261	0.919	0.543	0	8: Wing CE	NR4A1	NR4A1
MT-CO2	0	0.775815	0.999	0.994	0	8: Wing CE	MT-CO2	MT-CO2
RIOK3	0	0.772687	0.914	0.641	0	8: Wing CE	RIOK3	RIOK3
MACC1	0	0.77151	0.49	0.133	0	8: Wing CE	MACC1	MACC1
PAX6	0	0.770023	0.973	0.606	0	8: Wing CE	PAX6	PAX6
RNF39	0	0.769757	0.655	0.303	0	8: Wing CE	RNF39	RNF39
VAMP8	0	0.769726	0.94	0.562	0	8: Wing CE	VAMP8	VAMP8
CLCF1	0	0.769056	0.669	0.325	0	8: Wing CE	CLCF1	CLCF1
PIR	0	0.76533	0.705	0.309	0	8: Wing CE	PIR	PIR
TP53I3	0	0.758989	0.764	0.326	0	8: Wing CE	TP53I3	TP53I3
GIPC1	0	0.757767	0.884	0.536	0	8: Wing CE	GIPC1	GIPC1
AC036176.3	0	0.751486	0.596	0.26	0	8: Wing CE	AC036176.3	AC036176.3
FRMD4B	0	0.741726	0.838	0.442	0	8: Wing CE	FRMD4B	FRMD4B
CD9	0	0.741295	0.997	0.931	0	8: Wing CE	CD9	CD9
CRYAB	0	0.737471	0.968	0.786	0	8: Wing CE	CRYAB	CRYAB
PPDPF	0	0.737249	0.988	0.862	0	8: Wing CE	PPDPF	PPDPF
NDUFB3	0	0.73702	0.932	0.668	0	8: Wing CE	NDUFB3	NDUFB3
OSTF1	0	0.735674	0.857	0.482	0	8: Wing CE	OSTF1	OSTF1
CRB3	0	0.734529	0.677	0.246	0	8: Wing CE	CRB3	CRB3
MFSD4A	0	0.732626	0.677	0.215	0	8: Wing CE	MFSD4A	MFSD4A
COX6A1	0	0.730243	0.988	0.927	0	8: Wing CE	COX6A1	COX6A1
ASPG	0	0.727474	0.279	0.048	0	8: Wing CE	ASPG	ASPG
CTNND1	0	0.726397	0.836	0.465	0	8: Wing CE	CTNND1	CTNND1
CLCA4	0	0.719489	0.578	0.183	0	8: Wing CE	CLCA4	CLCA4
COX7B	0	0.715095	0.973	0.85	0	8: Wing CE	COX7B	COX7B
VSIR	0	0.707837	0.764	0.394	0	8: Wing CE	VSIR	VSIR
CRTAC1	0	0.706001	0.926	0.46	0	8: Wing CE	CRTAC1	CRTAC1
IER3IP1	0	0.705788	0.914	0.681	0	8: Wing CE	IER3IP1	IER3IP1
FAM3D	0	0.700478	0.462	0.149	0	8: Wing CE	FAM3D	FAM3D
BCO2	0	0.697427	0.607	0.223	0	8: Wing CE	BCO2	BCO2
SNCG	0	0.697246	0.633	0.264	0	8: Wing CE	SNCG	SNCG
CLIC3	0	0.696341	0.445	0.119	0	8: Wing CE	CLIC3	CLIC3
MYL12B	0	0.689645	0.99	0.936	0	8: Wing CE	MYL12B	MYL12B
MT1X	0	0.68818	0.966	0.876	0	8: Wing CE	MT1X	MT1X
NDUFA4	0	0.683532	0.98	0.915	0	8: Wing CE	NDUFA4	NDUFA4
MPZL2	0	0.677941	0.885	0.493	0	8: Wing CE	MPZL2	MPZL2
CAPNS1	0	0.677618	0.909	0.644	0	8: Wing CE	CAPNS1	CAPNS1
TNNT3	0	0.677102	0.665	0.214	0	8: Wing CE	TNNT3	TNNT3
COMT	0	0.674143	0.943	0.721	0	8: Wing CE	COMT	COMT
EMP1	0	0.672713	0.99	0.865	0	8: Wing CE	EMP1	EMP1
TMPRSS4	0	0.672452	0.825	0.402	0	8: Wing CE	TMPRSS4	TMPRSS4
BTG2	0	0.672267	0.842	0.556	0	8: Wing CE	BTG2	BTG2
MPZL3	0	0.664217	0.62	0.221	0	8: Wing CE	MPZL3	MPZL3
HEBP2	0	0.661816	0.921	0.704	0	8: Wing CE	HEBP2	HEBP2
GALNT3	0	0.660872	0.732	0.339	0	8: Wing CE	GALNT3	GALNT3
ATP5ME	0	0.660341	0.972	0.838	0	8: Wing CE	ATP5ME	ATP5ME
SCD5	0	0.657651	0.686	0.294	0	8: Wing CE	SCD5	SCD5
HS3ST6	0	0.657126	0.595	0.187	0	8: Wing CE	HS3ST6	HS3ST6
PLK3	0	0.655827	0.758	0.498	0	8: Wing CE	PLK3	PLK3
ASPH	0	0.654529	0.981	0.848	0	8: Wing CE	ASPH	ASPH
SLC26A2	0	0.652249	0.654	0.306	0	8: Wing CE	SLC26A2	SLC26A2
S100A6	0	0.650253	1	0.997	0	8: Wing CE	S100A6	S100A6
TUBA4A	0	0.649142	0.831	0.506	0	8: Wing CE	TUBA4A	TUBA4A
ANXA11	0	0.646761	0.909	0.65	0	8: Wing CE	ANXA11	ANXA11
PPP4R1	0	0.645697	0.708	0.354	0	8: Wing CE	PPP4R1	PPP4R1
AL031123.1	0	0.645535	0.605	0.21	0	8: Wing CE	AL031123.1	AL031123.1
DBI	0	0.645288	0.964	0.812	0	8: Wing CE	DBI	DBI
EMP2	0	0.64343	0.853	0.543	0	8: Wing CE	EMP2	EMP2
CSTA	0	0.641991	0.753	0.388	0	8: Wing CE	CSTA	CSTA
CDKN2B	0	0.640604	0.679	0.312	0	8: Wing CE	CDKN2B	CDKN2B
TFRC	0	0.639696	0.668	0.315	0	8: Wing CE	TFRC	TFRC
VMP1	0	0.638452	0.869	0.7	0	8: Wing CE	VMP1	VMP1
NDUFC1	0	0.637741	0.969	0.841	0	8: Wing CE	NDUFC1	NDUFC1
TMSB4X	0	0.637389	1	0.965	0	8: Wing CE	TMSB4X	TMSB4X
GLRX	0	0.635532	0.639	0.333	0	8: Wing CE	GLRX	GLRX
ASAH1	0	0.635031	0.907	0.638	0	8: Wing CE	ASAH1	ASAH1
COX7A2	0	0.634289	0.983	0.916	0	8: Wing CE	COX7A2	COX7A2
SUCO	0	0.632852	0.885	0.552	0	8: Wing CE	SUCO	SUCO
PET100	0	0.631872	0.916	0.691	0	8: Wing CE	PET100	PET100
FA2H	0	0.630894	0.675	0.27	0	8: Wing CE	FA2H	FA2H
EVPL	0	0.630419	0.634	0.225	0	8: Wing CE	EVPL	EVPL
ANXA2	0	0.628702	0.998	0.954	0	8: Wing CE	ANXA2	ANXA2
UQCR10	0	0.625968	0.968	0.812	0	8: Wing CE	UQCR10	UQCR10
DCDC1	0	0.622993	0.504	0.151	0	8: Wing CE	DCDC1	DCDC1
HBEGF	0	0.622441	0.619	0.369	0	8: Wing CE	HBEGF	HBEGF
TMEM238	0	0.621652	0.555	0.197	0	8: Wing CE	TMEM238	TMEM238
PMVK	0	0.618805	0.841	0.534	0	8: Wing CE	PMVK	PMVK
DSC3	0	0.616966	0.845	0.49	0	8: Wing CE	DSC3	DSC3
MYO6	0	0.616655	0.748	0.408	0	8: Wing CE	MYO6	MYO6
TPD52	0	0.613508	0.83	0.449	0	8: Wing CE	TPD52	TPD52
RORA	0	0.608384	0.863	0.594	0	8: Wing CE	RORA	RORA
ADGRF1	0	0.602065	0.511	0.176	0	8: Wing CE	ADGRF1	ADGRF1
RCBTB2	0	0.600672	0.569	0.186	0	8: Wing CE	RCBTB2	RCBTB2
DUSP5	0	0.599172	0.698	0.416	0	8: Wing CE	DUSP5	DUSP5
SQLSE	0	0.597225	0.74	0.462	0	8: Wing CE	SQLSE	SQLSE
TSPO	0	0.591324	0.98	0.888	0	8: Wing CE	TSPO	TSPO
ENO1	0	0.591022	0.997	0.961	0	8: Wing CE	ENO1	ENO1
FGFR3	0	0.590112	0.654	0.302	0	8: Wing CE	FGFR3	FGFR3
RAB40B	0	0.589896	0.568	0.227	0	8: Wing CE	RAB40B	RAB40B
TIMM8B	0	0.586721	0.884	0.621	0	8: Wing CE	TIMM8B	TIMM8B
SPINT1	0	0.586012	0.83	0.457	0	8: Wing CE	SPINT1	SPINT1
IRF6	0	0.584239	0.835	0.487	0	8: Wing CE	IRF6	IRF6
THOC3	0	0.583894	0.8	0.473	0	8: Wing CE	THOC3	THOC3
CD55	0	0.583325	0.91	0.698	0	8: Wing CE	CD55	CD55
SULT2B1	0	0.582427	0.45	0.127	0	8: Wing CE	SULT2B1	SULT2B1
CAST	0	0.581108	0.982	0.907	0	8: Wing CE	CAST	CAST
MT-ND3	0	0.580261	0.99	0.934	0	8: Wing CE	MT-ND3	MT-ND3
ARL5B	0	0.580073	0.78	0.464	0	8: Wing CE	ARL5B	ARL5B
KCNMA1	0	2.61449	0.88	0.284	0	3: LSE	KCNMA1	KCNMA1
PHLDA1	0	1.8262	0.93	0.42	0	3: LSE	PHLDA1	PHLDA1
KLF4	0	1.79558	0.997	0.802	0	3: LSE	KLF4	KLF4
GJB6	0	1.72026	0.951	0.419	0	3: LSE	GJB6	GJB6
SFN	0	1.64799	0.999	0.701	0	3: LSE	SFN	SFN
CXCL14	0	1.57348	0.996	0.587	0	3: LSE	CXCL14	CXCL14
NEDD9	0	1.54516	0.865	0.309	0	3: LSE	NEDD9	NEDD9
HMGA1	0	1.52079	0.972	0.619	0	3: LSE	HMGA1	HMGA1
GJB3	0	1.5182	0.891	0.379	0	3: LSE	GJB3	GJB3
BTG1	0	1.46118	0.998	0.912	0	3: LSE	BTG1	BTG1
KRT15	0	1.44767	0.94	0.465	0	3: LSE	KRT15	KRT15
ARF6	0	1.42633	0.981	0.667	0	3: LSE	ARF6	ARF6
RPS10	0	1.40256	0.998	0.945	0	3: LSE	RPS10	RPS10
MIR205HG	0	1.39899	0.999	0.639	0	3: LSE	MIR205HG	MIR205HG
CLU	0	1.39882	1	0.944	0	3: LSE	CLU	CLU
ZFAND5	0	1.39467	0.982	0.775	0	3: LSE	ZFAND5	ZFAND5
RPL31	0	1.3893	0.998	0.94	0	3: LSE	RPL31	RPL31
RPS17	0	1.38392	0.998	0.945	0	3: LSE	RPS17	RPS17
CITED2	0	1.37441	0.856	0.413	0	3: LSE	CITED2	CITED2
HS3ST1	0	1.29586	0.728	0.237	0	3: LSE	HS3ST1	HS3ST1
SOX15	0	1.28874	0.942	0.501	0	3: LSE	SOX15	SOX15
CREB5	0	1.28268	0.682	0.138	0	3: LSE	CREB5	CREB5
IGFBP7	0	1.26441	0.975	0.581	0	3: LSE	IGFBP7	IGFBP7
TRIB1	0	1.26039	0.922	0.464	0	3: LSE	TRIB1	TRIB1
EMP1	0	1.24646	0.998	0.864	0	3: LSE	EMP1	EMP1
TGIF1	0	1.24351	0.961	0.647	0	3: LSE	TGIF1	TGIF1
RPL13A	0	1.24248	0.999	0.985	0	3: LSE	RPL13A	RPL13A
LINC01474	0	1.21922	0.705	0.268	0	3: LSE	LINC01474	LINC01474
HNRNPA0	0	1.21101	0.963	0.674	0	3: LSE	HNRNPA0	HNRNPA0
TENT5A	0	1.20774	0.867	0.429	0	3: LSE	TENT5A	TENT5A
TMSB4X	0	1.19226	1	0.966	0	3: LSE	TMSB4X	TMSB4X
TXNRD1	0	1.1897	0.947	0.636	0	3: LSE	TXNRD1	TXNRD1
NET1	0	1.16182	0.934	0.537	0	3: LSE	NET1	NET1
AREG	0	1.13585	0.937	0.476	0	3: LSE	AREG	AREG
S100A16	0	1.13037	0.963	0.675	0	3: LSE	S100A16	S100A16
GAPDH	0	1.12267	1	0.993	0	3: LSE	GAPDH	GAPDH
TACSTD2	0	1.11809	0.997	0.702	0	3: LSE	TACSTD2	TACSTD2
RPL4	0	1.11455	0.998	0.93	0	3: LSE	RPL4	RPL4
C11orf96	0	1.11356	0.956	0.479	0	3: LSE	C11orf96	C11orf96
RPL7	0	1.11339	0.999	0.976	0	3: LSE	RPL7	RPL7
TOB1	0	1.11003	0.977	0.709	0	3: LSE	TOB1	TOB1
TM4SF1	0	1.10703	0.985	0.719	0	3: LSE	TM4SF1	TM4SF1
SH3BGRL3	0	1.10334	0.996	0.892	0	3: LSE	SH3BGRL3	SH3BGRL3
EEF1G	0	1.09275	0.997	0.946	0	3: LSE	EEF1G	EEF1G
RETREG1	0	1.09238	0.807	0.364	0	3: LSE	RETREG1	RETREG1
YPEL5	0	1.0837	0.975	0.736	0	3: LSE	YPEL5	YPEL5
KLF5	0	1.07876	0.982	0.625	0	3: LSE	KLF5	KLF5
GJB2	0	1.06414	0.952	0.476	0	3: LSE	GJB2	GJB2
AMD1	0	1.05707	0.927	0.621	0	3: LSE	AMD1	AMD1
DUSP4	0	1.03695	0.66	0.14	0	3: LSE	DUSP4	DUSP4
RPS4Y1	0	1.03304	0.896	0.271	0	3: LSE	RPS4Y1	RPS4Y1
NTRK2	0	1.02029	0.756	0.255	0	3: LSE	NTRK2	NTRK2
ARID5B	0	1.01741	0.891	0.531	0	3: LSE	ARID5B	ARID5B
RPL27A	0	1.01572	0.999	0.958	0	3: LSE	RPL27A	RPL27A
MALL	0	1.01461	0.908	0.486	0	3: LSE	MALL	MALL
PPP1CB	0	1.00795	0.937	0.691	0	3: LSE	PPP1CB	PPP1CB
FAM83A	0	1.00467	0.912	0.536	0	3: LSE	FAM83A	FAM83A
RUNX1	0	0.998431	0.703	0.266	0	3: LSE	RUNX1	RUNX1
HNRNPA1	0	0.998313	0.99	0.876	0	3: LSE	HNRNPA1	HNRNPA1
PKM	0	0.990857	0.991	0.903	0	3: LSE	PKM	PKM
FOSL1	0	0.987847	0.96	0.614	0	3: LSE	FOSL1	FOSL1
RPS20	0	0.985906	0.998	0.961	0	3: LSE	RPS20	RPS20
LAMA3	0	0.981655	0.708	0.226	0	3: LSE	LAMA3	LAMA3
RAP2B	0	0.970747	0.894	0.558	0	3: LSE	RAP2B	RAP2B
MCL1	0	0.954139	0.974	0.782	0	3: LSE	MCL1	MCL1
RPS2	0	0.952968	1	0.987	0	3: LSE	RPS2	RPS2
S100A2	0	0.946877	0.972	0.5	0	3: LSE	S100A2	S100A2
SRSF5	0	0.937911	0.979	0.825	0	3: LSE	SRSF5	SRSF5
PLAUR	0	0.93236	0.781	0.53	0	3: LSE	PLAUR	PLAUR
CDC42EP1	0	0.931271	0.691	0.308	0	3: LSE	CDC42EP1	CDC42EP1
CHMP4B	0	0.929806	0.918	0.593	0	3: LSE	CHMP4B	CHMP4B
SNAI2	0	0.910513	0.622	0.256	0	3: LSE	SNAI2	SNAI2
TRAF4	0	0.910126	0.859	0.485	0	3: LSE	TRAF4	TRAF4
EIF5A	0	0.89904	0.975	0.778	0	3: LSE	EIF5A	EIF5A
IVNS1ABP	0	0.897328	0.905	0.554	0	3: LSE	IVNS1ABP	IVNS1ABP
FTH1	0	0.890631	1	1	0	3: LSE	FTH1	FTH1
RNF139	0	0.889086	0.773	0.306	0	3: LSE	RNF139	RNF139
SGK1	0	0.882574	0.954	0.643	0	3: LSE	SGK1	SGK1
EPHA2	0	0.874923	0.871	0.438	0	3: LSE	EPHA2	EPHA2
CAV2	0	0.861677	0.793	0.366	0	3: LSE	CAV2	CAV2
ZNF165	0	0.859617	0.512	0.146	0	3: LSE	ZNF165	ZNF165
YWHAQ	0	0.859401	0.97	0.828	0	3: LSE	YWHAQ	YWHAQ
STK17A	0	0.853515	0.799	0.389	0	3: LSE	STK17A	STK17A
SPHK1	0	0.85207	0.719	0.286	0	3: LSE	SPHK1	SPHK1
TSC22D2	0	0.849501	0.799	0.411	0	3: LSE	TSC22D2	TSC22D2
HMGN3	0	0.846757	0.985	0.786	0	3: LSE	HMGN3	HMGN3
PMAIP1	0	0.843295	0.932	0.594	0	3: LSE	PMAIP1	PMAIP1
RPS6	0	0.83944	0.999	0.986	0	3: LSE	RPS6	RPS6
TNFRSF12A	0	0.835995	0.969	0.592	0	3: LSE	TNFRSF12A	TNFRSF12A
CRTAC1	0	0.815577	0.883	0.469	0	3: LSE	CRTAC1	CRTAC1
RPLP2	0	0.812612	1	0.988	0	3: LSE	RPLP2	RPLP2
ABL2	0	0.810482	0.658	0.249	0	3: LSE	ABL2	ABL2
RPL21	0	0.809734	0.999	0.989	0	3: LSE	RPL21	RPL21
TNFRSF21	0	0.804133	0.634	0.171	0	3: LSE	TNFRSF21	TNFRSF21
PIM1	0	0.800964	0.813	0.479	0	3: LSE	PIM1	PIM1
BCL10	0	0.798407	0.797	0.435	0	3: LSE	BCL10	BCL10
ATF4	0	0.797846	0.96	0.777	0	3: LSE	ATF4	ATF4
GPR87	0	0.794783	0.682	0.273	0	3: LSE	GPR87	GPR87
MIR22HG	0	0.793131	0.879	0.566	0	3: LSE	MIR22HG	MIR22HG
ODC1	0	0.783159	0.725	0.425	0	3: LSE	ODC1	ODC1
DUSP10	0	0.779133	0.7	0.281	0	3: LSE	DUSP10	DUSP10
KLF3	0	0.770066	0.923	0.646	0	3: LSE	KLF3	KLF3
AL121944.1	0	0.768333	0.566	0.243	0	3: LSE	AL121944.1	AL121944.1
RPS8	0	0.763103	1	0.991	0	3: LSE	RPS8	RPS8
LAMB3	0	0.759913	0.845	0.395	0	3: LSE	LAMB3	LAMB3
SERPINB5	0	0.756992	0.962	0.591	0	3: LSE	SERPINB5	SERPINB5
RPL15	0	0.741233	1	0.987	0	3: LSE	RPL15	RPL15
UBAP1	0	0.741107	0.756	0.371	0	3: LSE	UBAP1	UBAP1
TMEM189	0	0.737822	0.736	0.343	0	3: LSE	TMEM189	TMEM189
GJA1	0	0.735785	0.935	0.611	0	3: LSE	GJA1	GJA1
HNRNPDL	0	0.734048	0.977	0.88	0	3: LSE	HNRNPDL	HNRNPDL
PPP2CA	0	0.73231	0.866	0.579	0	3: LSE	PPP2CA	PPP2CA
RNF145	0	0.730042	0.891	0.615	0	3: LSE	RNF145	RNF145
DUSP23	0	0.727447	0.897	0.645	0	3: LSE	DUSP23	DUSP23
YWHAZ	0	0.725951	0.985	0.852	0	3: LSE	YWHAZ	YWHAZ
RPL3	0	0.721808	0.999	0.984	0	3: LSE	RPL3	RPL3
PRELID1	0	0.719334	0.934	0.778	0	3: LSE	PRELID1	PRELID1
PKP3	0	0.71876	0.787	0.4	0	3: LSE	PKP3	PKP3
EZR	0	0.716153	0.992	0.743	0	3: LSE	EZR	EZR
MOXD1	0	0.715266	0.595	0.18	0	3: LSE	MOXD1	MOXD1
SUN1	0	0.713754	0.834	0.513	0	3: LSE	SUN1	SUN1
CHMP1B	0	0.706103	0.914	0.614	0	3: LSE	CHMP1B	CHMP1B
RPL35	0	0.705147	0.999	0.984	0	3: LSE	RPL35	RPL35
PHLDA2	0	0.701576	0.989	0.75	0	3: LSE	PHLDA2	PHLDA2
SLC25A6	0	0.697804	0.969	0.814	0	3: LSE	SLC25A6	SLC25A6
PKP2	0	0.694776	0.583	0.168	0	3: LSE	PKP2	PKP2
KRT14	0	0.693386	0.964	0.534	0	3: LSE	KRT14	KRT14
USP53	0	0.693159	0.636	0.391	0	3: LSE	USP53	USP53
SELSENOK	0	0.686561	0.976	0.873	0	3: LSE	SELSENOK	SELSENOK
RPL34	0	0.684768	1	0.993	0	3: LSE	RPL34	RPL34
UBE2D3	0	0.684119	0.981	0.878	0	3: LSE	UBE2D3	UBE2D3
MFSD2A	0	0.682408	0.619	0.209	0	3: LSE	MFSD2A	MFSD2A
RPL23A	0	0.681879	0.999	0.985	0	3: LSE	RPL23A	RPL23A
PLAU	0	0.680608	0.816	0.471	0	3: LSE	PLAU	PLAU
CDKN1A	0	0.680159	0.945	0.718	0	3: LSE	CDKN1A	CDKN1A
PFN1	0	0.680072	0.986	0.906	0	3: LSE	PFN1	PFN1
RPL17	0	0.679687	1	0.983	0	3: LSE	RPL17	RPL17
KLHL21	0	0.678951	0.732	0.353	0	3: LSE	KLHL21	KLHL21
FABP4	0	0.678185	0.166	0.041	0	3: LSE	FABP4	FABP4
LINC02762	0	0.674899	0.592	0.221	0	3: LSE	LINC02762	LINC02762
MIF	0	0.672531	0.999	0.979	0	3: LSE	MIF	MIF
POLR1D	0	0.67148	0.967	0.779	0	3: LSE	POLR1D	POLR1D
MORF4L2	0	0.670691	0.902	0.695	0	3: LSE	MORF4L2	MORF4L2
RAB4A	0	0.668482	0.914	0.648	0	3: LSE	RAB4A	RAB4A
DUSP6	0	0.665348	0.642	0.292	0	3: LSE	DUSP6	DUSP6
FHL2	0	0.660403	0.824	0.473	0	3: LSE	FHL2	FHL2
SOWAHC	0	0.65964	0.613	0.256	0	3: LSE	SOWAHC	SOWAHC
FABP5	0	0.657944	0.999	0.766	0	3: LSE	FABP5	FABP5
RPS18	0	0.657889	1	0.993	0	3: LSE	RPS18	RPS18
ATP1B3	0	0.654283	0.94	0.757	0	3: LSE	ATP1B3	ATP1B3
RPS16	0	0.651063	0.999	0.982	0	3: LSE	RPS16	RPS16
TRIM36	0	0.650538	0.716	0.299	0	3: LSE	TRIM36	TRIM36
MORF4L1	0	0.650516	0.98	0.89	0	3: LSE	MORF4L1	MORF4L1
MAP7D1	0	0.650052	0.785	0.468	0	3: LSE	MAP7D1	MAP7D1
CYSTM1	0	0.64669	0.871	0.604	0	3: LSE	CYSTM1	CYSTM1
PDLIM1	0	0.643286	0.935	0.74	0	3: LSE	PDLIM1	PDLIM1
GPNMB	0	0.637565	0.881	0.513	0	3: LSE	GPNMB	GPNMB
LAMC2	0	0.637561	0.622	0.222	0	3: LSE	LAMC2	LAMC2
RPS19	0	0.635385	1	0.987	0	3: LSE	RPS19	RPS19
CALML3	0	0.634625	0.76	0.404	0	3: LSE	CALML3	CALML3
LRRFIP1	0	0.631503	0.946	0.723	0	3: LSE	LRRFIP1	LRRFIP1
RPL18A	0	0.629725	0.999	0.987	0	3: LSE	RPL18A	RPL18A
AVPI1	0	0.624259	0.725	0.371	0	3: LSE	AVPI1	AVPI1
NDUFA4L2	0	0.622732	0.925	0.622	0	3: LSE	NDUFA4L2	NDUFA4L2
EEF2	0	0.622044	0.98	0.864	0	3: LSE	EEF2	EEF2
VAPA	0	0.621386	0.958	0.82	0	3: LSE	VAPA	VAPA
TMED2	0	0.62067	0.906	0.714	0	3: LSE	TMED2	TMED2
FAM110C	0	0.619143	0.621	0.288	0	3: LSE	FAM110C	FAM110C
SNHG5	0	0.617821	0.984	0.867	0	3: LSE	SNHG5	SNHG5
TMSB10	0	0.615821	0.999	0.985	0	3: LSE	TMSB10	TMSB10
GSTA4	0	0.61466	0.729	0.425	0	3: LSE	GSTA4	GSTA4
HMGN1	0	0.613687	0.971	0.826	0	3: LSE	HMGN1	HMGN1
RPLP0	0	0.611559	0.999	0.98	0	3: LSE	RPLP0	RPLP0
RBBP6	0	0.610962	0.836	0.555	0	3: LSE	RBBP6	RBBP6
RPL10	0	0.609859	1	0.996	0	3: LSE	RPL10	RPL10
MEG3	0	0.609335	0.409	0.136	0	3: LSE	MEG3	MEG3
RPL41	0	0.60899	1	0.999	0	3: LSE	RPL41	RPL41
LINC00511	0	0.608058	0.674	0.319	0	3: LSE	LINC00511	LINC00511
ARPC5L	0	0.60781	0.848	0.62	0	3: LSE	ARPC5L	ARPC5L
IGFBP3	0	0.607458	0.637	0.262	0	3: LSE	IGFBP3	IGFBP3
RPL27	0	0.6068	0.997	0.958	0	3: LSE	RPL27	RPL27
FSCN1	0	0.603933	0.641	0.266	0	3: LSE	FSCN1	FSCN1
KRT18	0	0.603209	0.92	0.604	0	3: LSE	KRT18	KRT18
RPS27	0	0.603031	1	0.995	0	3: LSE	RPS27	RPS27
ZBTB43	0	0.602667	0.714	0.473	0	3: LSE	ZBTB43	ZBTB43
LYPD3	0	0.602627	0.887	0.588	0	3: LSE	LYPD3	LYPD3
IQGAP1	0	0.601138	0.886	0.664	0	3: LSE	IQGAP1	IQGAP1
DUSP14	0	0.600528	0.659	0.351	0	3: LSE	DUSP14	DUSP14
RAB1A	0	0.596988	0.9	0.679	0	3: LSE	RAB1A	RAB1A
DPM1	0	0.596185	0.802	0.514	0	3: LSE	DPM1	DPM1
PLP2	0	0.59593	0.949	0.724	0	3: LSE	PLP2	PLP2
LDHA	0	0.595105	0.999	0.975	0	3: LSE	LDHA	LDHA
TSPYL1	0	0.592814	0.738	0.488	0	3: LSE	TSPYL1	TSPYL1
XBP1	0	0.58922	0.836	0.575	0	3: LSE	XBP1	XBP1
TICAM1	0	0.588795	0.651	0.347	0	3: LSE	TICAM1	TICAM1
ERRFI1	0	0.588691	0.739	0.476	0	3: LSE	ERRFI1	ERRFI1
SNHG3	0	0.588152	0.594	0.3	0	3: LSE	SNHG3	SNHG3
NPM1	0	0.587707	0.989	0.916	0	3: LSE	NPM1	NPM1
ELL2	0	0.587423	0.626	0.279	0	3: LSE	ELL2	ELL2
EIF3E	0	0.587133	0.96	0.808	0	3: LSE	EIF3E	EIF3E
LRATD2	0	0.586336	0.596	0.267	0	3: LSE	LRATD2	LRATD2
RPL10A	0	0.585808	1	0.979	0	3: LSE	RPL10A	RPL10A
IRF2BP2	0	0.583975	0.813	0.52	0	3: LSE	IRF2BP2	IRF2BP2
SAT1	0	0.583843	0.999	0.959	0	3: LSE	SAT1	SAT1
RAB7A	0	0.58288	0.904	0.732	0	3: LSE	RAB7A	RAB7A
AP3S1	0	0.582685	0.781	0.511	0	3: LSE	AP3S1	AP3S1
RPL23	0	0.582187	0.998	0.968	0	3: LSE	RPL23	RPL23
PSAT1	0	0.581769	0.773	0.434	0	3: LSE	PSAT1	PSAT1
SMIM30	0	0.581325	0.724	0.404	0	3: LSE	SMIM30	SMIM30
AP003498.2	0	0.581055	0.709	0.37	0	3: LSE	AP003498.2	AP003498.2
C1orf56	5.76E-287	0.693953	0.489	0.342	1.59E-282	3: LSE	C1orf56	C1orf56
KRT14	0	2.14114	0.958	0.552	0	2: LSC-2	KRT14	KRT14
COL17A1	0	2.08011	0.986	0.472	0	2: LSC-2	COL17A1	COL17A1
TGFBI	0	1.83058	0.998	0.862	0	2: LSC-2	TGFBI	TGFBI
CXCL14	0	1.79645	0.991	0.603	0	2: LSC-2	CXCL14	CXCL14
ALDH3A1	0	1.68693	0.998	0.861	0	2: LSC-2	ALDH3A1	ALDH3A1
MIR205HG	0	1.58523	0.997	0.653	0	2: LSC-2	MIR205HG	MIR205HG
BCAM	0	1.5839	0.9	0.262	0	2: LSC-2	BCAM	BCAM
CRTAC1	0	1.53471	0.978	0.474	0	2: LSC-2	CRTAC1	CRTAC1
GJB6	0	1.48694	0.97	0.437	0	2: LSC-2	GJB6	GJB6
NTRK2	0	1.46833	0.868	0.262	0	2: LSC-2	NTRK2	NTRK2
NQO1	0	1.45885	0.994	0.871	0	2: LSC-2	NQO1	NQO1
CTSV	0	1.44864	0.976	0.48	0	2: LSC-2	CTSV	CTSV
TKT	0	1.40495	0.995	0.864	0	2: LSC-2	TKT	TKT
DST	0	1.38001	0.958	0.568	0	2: LSC-2	DST	DST
IVNS1ABP	0	1.37453	0.934	0.565	0	2: LSC-2	IVNS1ABP	IVNS1ABP
CPVL	0	1.24063	0.728	0.092	0	2: LSC-2	CPVL	CPVL
GJB2	0	1.23844	0.963	0.493	0	2: LSC-2	GJB2	GJB2
RASSF6	0	1.20477	0.845	0.335	0	2: LSC-2	RASSF6	RASSF6
GJA1	0	1.18234	0.963	0.621	0	2: LSC-2	GJA1	GJA1
IGFBP7	0	1.14281	0.966	0.597	0	2: LSC-2	IGFBP7	IGFBP7
IGFBP6	0	1.13889	0.983	0.741	0	2: LSC-2	IGFBP6	IGFBP6
SUCO	0	1.10754	0.926	0.561	0	2: LSC-2	SUCO	SUCO
AGL	0	1.10553	0.758	0.275	0	2: LSC-2	AGL	AGL
CLCA2	0	1.09805	0.86	0.371	0	2: LSC-2	CLCA2	CLCA2
HCAR2	0	1.08078	0.813	0.395	0	2: LSC-2	HCAR2	HCAR2
HMGN3	0	1.03918	0.969	0.796	0	2: LSC-2	HMGN3	HMGN3
HOMER3	0	1.03656	0.805	0.429	0	2: LSC-2	HOMER3	HOMER3
LGALS7	0	1.00781	0.632	0.162	0	2: LSC-2	LGALS7	LGALS7
LAMB3	0	0.995506	0.853	0.412	0	2: LSC-2	LAMB3	LAMB3
CLU	0	0.992245	1	0.946	0	2: LSC-2	CLU	CLU
DAAM1	0	0.972857	0.886	0.53	0	2: LSC-2	DAAM1	DAAM1
TNS4	0	0.94844	0.837	0.404	0	2: LSC-2	TNS4	TNS4
LGALS7B	0	0.946746	0.61	0.234	0	2: LSC-2	LGALS7B	LGALS7B
PLK2	0	0.905923	0.776	0.435	0	2: LSC-2	PLK2	PLK2
KCNN4	0	0.902284	0.755	0.249	0	2: LSC-2	KCNN4	KCNN4
NEDD9	0	0.893339	0.712	0.348	0	2: LSC-2	NEDD9	NEDD9
CLTB	0	0.873841	0.942	0.841	0	2: LSC-2	CLTB	CLTB
KRT12	0	0.864886	0.995	0.682	0	2: LSC-2	KRT12	KRT12
LAMA3	0	0.858407	0.747	0.24	0	2: LSC-2	LAMA3	LAMA3
GYG1	0	0.85574	0.785	0.397	0	2: LSC-2	GYG1	GYG1
SLC2A1	0	0.847162	0.943	0.759	0	2: LSC-2	SLC2A1	SLC2A1
SGK1	0	0.845469	0.866	0.665	0	2: LSC-2	SGK1	SGK1
JUN	0	0.842941	0.96	0.858	0	2: LSC-2	JUN	JUN
MCL1	0	0.840092	0.947	0.793	0	2: LSC-2	MCL1	MCL1
BHLHE41	0	0.823959	0.804	0.392	0	2: LSC-2	BHLHE41	BHLHE41
TGM2	0	0.810163	0.662	0.235	0	2: LSC-2	TGM2	TGM2
TSPAN1	0	0.806973	0.767	0.373	0	2: LSC-2	TSPAN1	TSPAN1
CRYAB	0	0.802086	0.938	0.797	0	2: LSC-2	CRYAB	CRYAB
CAMK2N1	0	0.795518	0.872	0.554	0	2: LSC-2	CAMK2N1	CAMK2N1
KRT5	0	0.788891	1	0.754	0	2: LSC-2	KRT5	KRT5
ENO1	0	0.786743	0.996	0.962	0	2: LSC-2	ENO1	ENO1
MOXD1	0	0.786114	0.684	0.186	0	2: LSC-2	MOXD1	MOXD1
IER2	0	0.784718	0.958	0.882	0	2: LSC-2	IER2	IER2
DCDC1	0	0.784042	0.571	0.159	0	2: LSC-2	DCDC1	DCDC1
ITGA6	0	0.782576	0.813	0.414	0	2: LSC-2	ITGA6	ITGA6
MT1X	0	0.782537	0.992	0.877	0	2: LSC-2	MT1X	MT1X
CPAMD8	0	0.78062	0.69	0.322	0	2: LSC-2	CPAMD8	CPAMD8
SYT8	0	0.762783	0.958	0.578	0	2: LSC-2	SYT8	SYT8
FTH1	0	0.75965	1	1	0	2: LSC-2	FTH1	FTH1
PAX6	0	0.758333	0.959	0.623	0	2: LSC-2	PAX6	PAX6
AL391650.1	0	0.757669	0.844	0.456	0	2: LSC-2	AL391650.1	AL391650.1
SLC38A2	0	0.754574	0.9	0.647	0	2: LSC-2	SLC38A2	SLC38A2
AC036176.3	0	0.751554	0.532	0.281	0	2: LSC-2	AC036176.3	AC036176.3
TRIM36	0	0.750207	0.754	0.311	0	2: LSC-2	TRIM36	TRIM36
RETREG1	0	0.74773	0.743	0.389	0	2: LSC-2	RETREG1	RETREG1
MAT2A	0	0.741419	0.697	0.46	0	2: LSC-2	MAT2A	MAT2A
COL7A1	0	0.736847	0.626	0.187	0	2: LSC-2	COL7A1	COL7A1
CCNL1	0	0.731266	0.935	0.787	0	2: LSC-2	CCNL1	CCNL1
HCAR3	0	0.729104	0.672	0.399	0	2: LSC-2	HCAR3	HCAR3
FOS	0	0.728965	0.981	0.846	0	2: LSC-2	FOS	FOS
DAPL1	0	0.725688	0.936	0.602	0	2: LSC-2	DAPL1	DAPL1
VIT	0	0.721114	0.629	0.128	0	2: LSC-2	VIT	VIT
CAV1	0	0.720984	0.808	0.319	0	2: LSC-2	CAV1	CAV1
EGR1	0	0.717417	0.923	0.713	0	2: LSC-2	EGR1	EGR1
ALDH1A1	0	0.708242	0.956	0.638	0	2: LSC-2	ALDH1A1	ALDH1A1
ARL4D	0	0.696454	0.87	0.596	0	2: LSC-2	ARL4D	ARL4D
ATP1B3	0	0.693752	0.936	0.765	0	2: LSC-2	ATP1B3	ATP1B3
SLC7A8	0	0.684959	0.69	0.288	0	2: LSC-2	SLC7A8	SLC7A8
CYBRD1	0	0.683713	0.791	0.391	0	2: LSC-2	CYBRD1	CYBRD1
CRLF1	0	0.682678	0.588	0.239	0	2: LSC-2	CRLF1	CRLF1
ITGA2	0	0.681317	0.744	0.374	0	2: LSC-2	ITGA2	ITGA2
RDX	0	0.675171	0.822	0.534	0	2: LSC-2	RDX	RDX
ZFP36	0	0.663848	0.948	0.822	0	2: LSC-2	ZFP36	ZFP36
ITGA3	0	0.661834	0.624	0.257	0	2: LSC-2	ITGA3	ITGA3
FHOD3	0	0.653502	0.59	0.167	0	2: LSC-2	FHOD3	FHOD3
LDHA	0	0.652485	0.987	0.977	0	2: LSC-2	LDHA	LDHA
DMRTA2	0	0.650321	0.623	0.258	0	2: LSC-2	DMRTA2	DMRTA2
PER1	0	0.647117	0.722	0.373	0	2: LSC-2	PER1	PER1
CRYBG1	0	0.646559	0.763	0.404	0	2: LSC-2	CRYBG1	CRYBG1
FOSB	0	0.644004	0.956	0.756	0	2: LSC-2	FOSB	FOSB
SERPINB5	0	0.643401	0.949	0.607	0	2: LSC-2	SERPINB5	SERPINB5
PTTG1	0	0.640535	0.636	0.354	0	2: LSC-2	PTTG1	PTTG1
HMGB2	0	0.639848	0.63	0.338	0	2: LSC-2	HMGB2	HMGB2
GSTA4	0	0.636178	0.764	0.433	0	2: LSC-2	GSTA4	GSTA4
FAT1	0	0.634312	0.597	0.299	0	2: LSC-2	FAT1	FAT1
MGARP	0	0.632351	0.959	0.658	0	2: LSC-2	MGARP	MGARP
ATF3	0	0.631205	0.893	0.656	0	2: LSC-2	ATF3	ATF3
RIPK4	0	0.627485	0.677	0.323	0	2: LSC-2	RIPK4	RIPK4
PKM	0	0.624534	0.978	0.908	0	2: LSC-2	PKM	PKM
HCFC1R1	0	0.62276	0.76	0.426	0	2: LSC-2	HCFC1R1	HCFC1R1
JPT1	0	0.620461	0.815	0.538	0	2: LSC-2	JPT1	JPT1
WEE1	0	0.620186	0.851	0.583	0	2: LSC-2	WEE1	WEE1
C1QBP	0	0.619499	0.894	0.752	0	2: LSC-2	C1QBP	C1QBP
HSPA2	0	0.618789	0.592	0.205	0	2: LSC-2	HSPA2	HSPA2
FRMD4A	0	0.613293	0.461	0.164	0	2: LSC-2	FRMD4A	FRMD4A
TSPAN15	0	0.612939	0.517	0.116	0	2: LSC-2	TSPAN15	TSPAN15
SOD1	0	0.606386	0.924	0.858	0	2: LSC-2	SOD1	SOD1
TP63	0	0.606249	0.641	0.256	0	2: LSC-2	TP63	TP63
LYPD6B	0	0.601991	0.642	0.253	0	2: LSC-2	LYPD6B	LYPD6B
MMP28	0	0.599585	0.552	0.136	0	2: LSC-2	MMP28	MMP28
WNT10A	0	0.598267	0.488	0.064	0	2: LSC-2	WNT10A	WNT10A
ADRB2	0	0.597286	0.789	0.484	0	2: LSC-2	ADRB2	ADRB2
DUSP1	0	0.593567	0.973	0.817	0	2: LSC-2	DUSP1	DUSP1
AVPI1	0	0.587973	0.649	0.394	0	2: LSC-2	AVPI1	AVPI1
RPL7	0	0.587555	0.962	0.981	0	2: LSC-2	RPL7	RPL7
SCARA3	0	0.583175	0.672	0.324	0	2: LSC-2	SCARA3	SCARA3
ANGPTL7	0	4.63241	0.997	0.274	0	10: qSK	ANGPTL7	ANGPTL7
KERA	0	4.22537	0.991	0.122	0	10: qSK	KERA	KERA
LUM	0	3.95362	0.999	0.253	0	10: qSK	LUM	LUM
DCN	0	3.68723	1	0.601	0	10: qSK	DCN	DCN
PTGDS	0	3.49687	0.998	0.324	0	10: qSK	PTGDS	PTGDS
PLAC9	0	3.22542	0.98	0.193	0	10: qSK	PLAC9	PLAC9
ITGBL1	0	3.19702	0.996	0.176	0	10: qSK	ITGBL1	ITGBL1
APOD	0	3.17181	1	0.42	0	10: qSK	APOD	APOD
COL12A1	0	3.16253	0.979	0.247	0	10: qSK	COL12A1	COL12A1
SOD3	0	3.09694	0.997	0.283	0	10: qSK	SOD3	SOD3
THBS4	0	3.07309	0.961	0.09	0	10: qSK	THBS4	THBS4
COL6A2	0	3.01611	0.987	0.204	0	10: qSK	COL6A2	COL6A2
GRP	0	3.01045	0.886	0.089	0	10: qSK	GRP	GRP
HTRA1	0	2.85421	0.996	0.573	0	10: qSK	HTRA1	HTRA1
SAA1	0	2.61507	0.893	0.305	0	10: qSK	SAA1	SAA1
STEAP4	0	2.59691	0.91	0.15	0	10: qSK	STEAP4	STEAP4
SERPINF1	0	2.44132	0.987	0.59	0	10: qSK	SERPINF1	SERPINF1
CFH	0	2.41962	0.865	0.189	0	10: qSK	CFH	CFH
IGFBP6	0	2.37173	0.998	0.744	0	10: qSK	IGFBP6	IGFBP6
OLFML3	0	2.34559	0.884	0.125	0	10: qSK	OLFML3	OLFML3
RARRES1	0	2.33884	0.904	0.2	0	10: qSK	RARRES1	RARRES1
AQP1	0	2.33398	0.886	0.104	0	10: qSK	AQP1	AQP1
ECM1	0	2.32531	0.971	0.397	0	10: qSK	ECM1	ECM1
SERPING1	0	2.29245	0.966	0.298	0	10: qSK	SERPING1	SERPING1
ECRG4	0	2.2511	0.755	0.092	0	10: qSK	ECRG4	ECRG4
CST3	0	2.21837	0.999	0.976	0	10: qSK	CST3	CST3
VIM	0	2.16799	0.999	0.442	0	10: qSK	VIM	VIM
COL6A3	0	2.14117	0.854	0.128	0	10: qSK	COL6A3	COL6A3
CRABP2	0	2.13638	0.886	0.22	0	10: qSK	CRABP2	CRABP2
MYOC	0	2.08615	0.77	0.086	0	10: qSK	MYOC	MYOC
COL6A1	0	2.06599	0.938	0.194	0	10: qSK	COL6A1	COL6A1
DKK2	0	2.02594	0.797	0.081	0	10: qSK	DKK2	DKK2
TIMP2	0	2.01993	0.893	0.233	0	10: qSK	TIMP2	TIMP2
CYTL1	0	1.98276	0.585	0.076	0	10: qSK	CYTL1	CYTL1
ALDH3A1	0	1.97674	0.999	0.863	0	10: qSK	ALDH3A1	ALDH3A1
LGALS1	0	1.93644	0.985	0.418	0	10: qSK	LGALS1	LGALS1
ABI3BP	0	1.91856	0.806	0.192	0	10: qSK	ABI3BP	ABI3BP
NNMT	0	1.8831	0.932	0.212	0	10: qSK	NNMT	NNMT
VMO1	0	1.80347	0.582	0.072	0	10: qSK	VMO1	VMO1
CCL2	0	1.78794	0.502	0.133	0	10: qSK	CCL2	CCL2
SELSENOP	0	1.77226	0.898	0.431	0	10: qSK	SELSENOP	SELSENOP
ID3	0	1.77201	0.782	0.468	0	10: qSK	ID3	ID3
TWIST1	0	1.747	0.797	0.15	0	10: qSK	TWIST1	TWIST1
ANGPTL5	0	1.7464	0.792	0.066	0	10: qSK	ANGPTL5	ANGPTL5
SDC2	0	1.74461	0.779	0.105	0	10: qSK	SDC2	SDC2
KDR	0	1.66536	0.71	0.06	0	10: qSK	KDR	KDR
PGRMC1	0	1.65944	0.929	0.609	0	10: qSK	PGRMC1	PGRMC1
PTGS2	0	1.63058	0.642	0.27	0	10: qSK	PTGS2	PTGS2
MME	0	1.62949	0.756	0.183	0	10: qSK	MME	MME
PRRX1	0	1.60871	0.818	0.161	0	10: qSK	PRRX1	PRRX1
COL5A2	0	1.6067	0.703	0.13	0	10: qSK	COL5A2	COL5A2
GLT8D2	0	1.5605	0.747	0.079	0	10: qSK	GLT8D2	GLT8D2
CD81	0	1.54764	0.928	0.652	0	10: qSK	CD81	CD81
AC005165.1	0	1.5377	0.57	0.076	0	10: qSK	AC005165.1	AC005165.1
PLPP3	0	1.51578	0.758	0.21	0	10: qSK	PLPP3	PLPP3
FXYD1	0	1.50755	0.725	0.109	0	10: qSK	FXYD1	FXYD1
EMP3	0	1.5061	0.932	0.438	0	10: qSK	EMP3	EMP3
MGP	0	1.5045	0.822	0.158	0	10: qSK	MGP	MGP
COLSEC12	0	1.49433	0.728	0.163	0	10: qSK	COLSEC12	COLSEC12
ENPP1	0	1.48589	0.643	0.082	0	10: qSK	ENPP1	ENPP1
MT1M	0	1.4637	0.666	0.205	0	10: qSK	MT1M	MT1M
TSC22D1	0	1.45467	0.909	0.645	0	10: qSK	TSC22D1	TSC22D1
GNG11	0	1.45256	0.793	0.186	0	10: qSK	GNG11	GNG11
LRP1	0	1.44699	0.773	0.422	0	10: qSK	LRP1	LRP1
PMP22	0	1.44061	0.823	0.265	0	10: qSK	PMP22	PMP22
TCF4	0	1.43787	0.728	0.152	0	10: qSK	TCF4	TCF4
CTSF	0	1.43501	0.817	0.357	0	10: qSK	CTSF	CTSF
SPARCL1	0	1.4302	0.771	0.183	0	10: qSK	SPARCL1	SPARCL1
ABCA6	0	1.42912	0.587	0.051	0	10: qSK	ABCA6	ABCA6
MT1E	0	1.41238	0.884	0.601	0	10: qSK	MT1E	MT1E
SPOCK1	0	1.41118	0.706	0.256	0	10: qSK	SPOCK1	SPOCK1
NANOS1	0	1.40513	0.602	0.039	0	10: qSK	NANOS1	NANOS1
POU3F3	0	1.40328	0.588	0.047	0	10: qSK	POU3F3	POU3F3
IGFBP5	0	1.39456	0.557	0.155	0	10: qSK	IGFBP5	IGFBP5
F13A1	0	1.39427	0.531	0.045	0	10: qSK	F13A1	F13A1
LOX	0	1.39301	0.588	0.137	0	10: qSK	LOX	LOX
PDGFD	0	1.38049	0.672	0.106	0	10: qSK	PDGFD	PDGFD
CD34	0	1.34466	0.632	0.05	0	10: qSK	CD34	CD34
PDGFRL	0	1.34374	0.666	0.074	0	10: qSK	PDGFRL	PDGFRL
FXYD5	0	1.33359	0.844	0.299	0	10: qSK	FXYD5	FXYD5
TFAP2B	0	1.33071	0.609	0.064	0	10: qSK	TFAP2B	TFAP2B
SELSENOM	0	1.32666	0.96	0.499	0	10: qSK	SELSENOM	SELSENOM
LAMB2	0	1.32589	0.674	0.244	0	10: qSK	LAMB2	LAMB2
IFI6	0	1.32328	0.645	0.179	0	10: qSK	IFI6	IFI6
TIMP3	0	1.30225	0.802	0.385	0	10: qSK	TIMP3	TIMP3
MT2A	0	1.29212	0.998	0.898	0	10: qSK	MT2A	MT2A
ZFHX4	0	1.28821	0.584	0.073	0	10: qSK	ZFHX4	ZFHX4
IFITM3	0	1.28711	0.989	0.661	0	10: qSK	IFITM3	IFITM3
AEBP1	0	1.27707	0.691	0.161	0	10: qSK	AEBP1	AEBP1
CPQ	0	1.26963	0.674	0.115	0	10: qSK	CPQ	CPQ
MAMDC2	0	1.25995	0.624	0.095	0	10: qSK	MAMDC2	MAMDC2
CD99	0	1.25992	0.975	0.882	0	10: qSK	CD99	CD99
SEPTIN11	0	1.24767	0.705	0.179	0	10: qSK	SEPTIN11	SEPTIN11
MAFB	0	1.24666	0.706	0.382	0	10: qSK	MAFB	MAFB
PANTR1	0	1.24512	0.574	0.054	0	10: qSK	PANTR1	PANTR1
FMOD	0	1.23471	0.609	0.116	0	10: qSK	FMOD	FMOD
PRELP	0	1.23419	0.63	0.1	0	10: qSK	PRELP	PRELP
TSC22D3	0	1.22407	0.851	0.653	0	10: qSK	TSC22D3	TSC22D3
FBLN5	0	1.21823	0.637	0.099	0	10: qSK	FBLN5	FBLN5
SSR4	0	1.21491	0.955	0.879	0	10: qSK	SSR4	SSR4
CEMIP	0	1.20719	0.627	0.098	0	10: qSK	CEMIP	CEMIP
PCOLCE	0	1.20517	0.632	0.137	0	10: qSK	PCOLCE	PCOLCE
LY6E	0	1.20485	0.87	0.545	0	10: qSK	LY6E	LY6E
NUCB2	0	1.2019	0.762	0.349	0	10: qSK	NUCB2	NUCB2
ZFHX3	0	1.19397	0.622	0.232	0	10: qSK	ZFHX3	ZFHX3
IFITM2	0	1.19097	0.866	0.311	0	10: qSK	IFITM2	IFITM2
CLDN11	0	1.1862	0.574	0.059	0	10: qSK	CLDN11	CLDN11
CCK	0	1.17128	0.601	0.147	0	10: qSK	CCK	CCK
COL8A2	0	1.16731	0.62	0.072	0	10: qSK	COL8A2	COL8A2
PLSCR4	0	1.16651	0.624	0.126	0	10: qSK	PLSCR4	PLSCR4
CALD1	0	1.16471	0.854	0.399	0	10: qSK	CALD1	CALD1
CTSZ	0	1.16241	0.707	0.253	0	10: qSK	CTSZ	CTSZ
HPGD	0	1.16026	0.504	0.102	0	10: qSK	HPGD	HPGD
MXRA7	0	1.13893	0.749	0.425	0	10: qSK	MXRA7	MXRA7
NDNF	0	1.13128	0.54	0.072	0	10: qSK	NDNF	NDNF
TAC1	0	1.13028	0.182	0.033	0	10: qSK	TAC1	TAC1
FGFR1	0	1.12747	0.708	0.207	0	10: qSK	FGFR1	FGFR1
WNT5A	0	1.11638	0.547	0.149	0	10: qSK	WNT5A	WNT5A
AHR	0	1.11273	0.739	0.418	0	10: qSK	AHR	AHR
ITGB4	0	1.10631	0.585	0.308	0	10: qSK	ITGB4	ITGB4
IRX1	0	1.09899	0.561	0.062	0	10: qSK	IRX1	IRX1
IGFBP2	0	1.09019	0.986	0.87	0	10: qSK	IGFBP2	IGFBP2
DAB2	0	1.087	0.629	0.13	0	10: qSK	DAB2	DAB2
PRSS23	0	1.0863	0.654	0.192	0	10: qSK	PRSS23	PRSS23
CYBRD1	0	1.07223	0.733	0.403	0	10: qSK	CYBRD1	CYBRD1
COLGALT2	0	1.07221	0.474	0.021	0	10: qSK	COLGALT2	COLGALT2
C1S	0	1.06088	0.718	0.205	0	10: qSK	C1S	C1S
HGF	0	1.04342	0.465	0.047	0	10: qSK	HGF	HGF
LSAMP	0	1.03241	0.5	0.059	0	10: qSK	LSAMP	LSAMP
COL1A2	0	1.02566	0.863	0.151	0	10: qSK	COL1A2	COL1A2
FAM3C	0	1.02029	0.742	0.395	0	10: qSK	FAM3C	FAM3C
CCN1	0	1.01782	0.591	0.31	0	10: qSK	CCN1	CCN1
NTN4	0	1.01775	0.524	0.069	0	10: qSK	NTN4	NTN4
TMEM204	0	1.00457	0.509	0.076	0	10: qSK	TMEM204	TMEM204
HOXB-AS1	0	0.997339	0.468	0.038	0	10: qSK	HOXB-AS1	HOXB-AS1
FIBIN	0	0.980853	0.498	0.081	0	10: qSK	FIBIN	FIBIN
HSD11B1	0	0.97502	0.516	0.066	0	10: qSK	HSD11B1	HSD11B1
PITX2	0	0.97501	0.548	0.076	0	10: qSK	PITX2	PITX2
SUN2	0	0.974284	0.579	0.287	0	10: qSK	SUN2	SUN2
LARP6	0	0.973062	0.681	0.198	0	10: qSK	LARP6	LARP6
CA4	0	0.964362	0.224	0.009	0	10: qSK	CA4	CA4
ANXA5	0	0.956324	0.896	0.549	0	10: qSK	ANXA5	ANXA5
RRBP1	0	0.944557	0.721	0.483	0	10: qSK	RRBP1	RRBP1
JAM3	0	0.943525	0.557	0.111	0	10: qSK	JAM3	JAM3
IFITM1	0	0.939252	0.442	0.147	0	10: qSK	IFITM1	IFITM1
RNASE4	0	0.937299	0.623	0.218	0	10: qSK	RNASE4	RNASE4
CHST6	0	0.936042	0.44	0.029	0	10: qSK	CHST6	CHST6
EMX2	0	0.928905	0.526	0.212	0	10: qSK	EMX2	EMX2
DPYSL2	0	0.925807	0.572	0.193	0	10: qSK	DPYSL2	DPYSL2
FTL	0	0.923597	0.999	0.988	0	10: qSK	FTL	FTL
CDKN1C	0	0.920447	0.632	0.273	0	10: qSK	CDKN1C	CDKN1C
CAVIN1	0	0.911926	0.755	0.468	0	10: qSK	CAVIN1	CAVIN1
LHFPL6	0	0.908253	0.593	0.21	0	10: qSK	LHFPL6	LHFPL6
FKBP9	0	0.896449	0.558	0.229	0	10: qSK	FKBP9	FKBP9
C1R	0	0.886274	0.666	0.246	0	10: qSK	C1R	C1R
TUBA1A	0	0.883118	0.612	0.379	0	10: qSK	TUBA1A	TUBA1A
ACSL3	0	0.87406	0.713	0.504	0	10: qSK	ACSL3	ACSL3
IER3	0	0.871021	0.854	0.779	0	10: qSK	IER3	IER3
FHL1	0	0.858228	0.586	0.183	0	10: qSK	FHL1	FHL1
SNHG18	0	0.846051	0.605	0.354	0	10: qSK	SNHG18	SNHG18
C14orf132	0	0.844076	0.481	0.085	0	10: qSK	C14orf132	C14orf132
MRC2	0	0.843205	0.541	0.198	0	10: qSK	MRC2	MRC2
CD63	0	0.841837	0.984	0.957	0	10: qSK	CD63	CD63
DPYSL3	0	0.838803	0.501	0.134	0	10: qSK	DPYSL3	DPYSL3
DPP7	0	0.832115	0.743	0.565	0	10: qSK	DPP7	DPP7
COX7A1	0	0.829225	0.757	0.446	0	10: qSK	COX7A1	COX7A1
CCDC102B	0	0.825572	0.392	0.035	0	10: qSK	CCDC102B	CCDC102B
CAVIN3	0	0.824757	0.594	0.252	0	10: qSK	CAVIN3	CAVIN3
TCEAL9	0	0.822357	0.687	0.449	0	10: qSK	TCEAL9	TCEAL9
LRPAP1	0	0.820911	0.777	0.612	0	10: qSK	LRPAP1	LRPAP1
IFI27	0	0.817303	0.835	0.47	0	10: qSK	IFI27	IFI27
SFRP1	0	0.811008	0.481	0.099	0	10: qSK	SFRP1	SFRP1
B3GNT7	0	0.809177	0.436	0.114	0	10: qSK	B3GNT7	B3GNT7
CPXM2	0	0.808371	0.646	0.422	0	10: qSK	CPXM2	CPXM2
CNN3	0	0.802831	0.735	0.542	0	10: qSK	CNN3	CNN3
AXL	0	0.800407	0.527	0.185	0	10: qSK	AXL	AXL
MMP3	0	0.800215	0.283	0.095	0	10: qSK	MMP3	MMP3
GAS6	0	0.799657	0.797	0.392	0	10: qSK	GAS6	GAS6
F10	0	0.79784	0.447	0.062	0	10: qSK	F10	F10
FAM126A	0	0.797587	0.524	0.187	0	10: qSK	FAM126A	FAM126A
ERCC6	0	0.792261	0.511	0.252	0	10: qSK	ERCC6	ERCC6
SERPINA3	0	0.789531	0.417	0.083	0	10: qSK	SERPINA3	SERPINA3
MXRA8	0	0.78679	0.516	0.1	0	10: qSK	MXRA8	MXRA8
COL4A3	0	0.786052	0.414	0.063	0	10: qSK	COL4A3	COL4A3
SVIL	0	0.771363	0.624	0.374	0	10: qSK	SVIL	SVIL
GLUL	0	0.771272	0.975	0.884	0	10: qSK	GLUL	GLUL
CACHD1	0	0.770809	0.429	0.082	0	10: qSK	CACHD1	CACHD1
AKR1C2	0	0.769972	0.806	0.379	0	10: qSK	AKR1C2	AKR1C2
MFGE8	0	0.767621	0.594	0.306	0	10: qSK	MFGE8	MFGE8
PLAT	0	0.766261	0.546	0.379	0	10: qSK	PLAT	PLAT
SYNE1	0	0.764075	0.49	0.185	0	10: qSK	SYNE1	SYNE1
CCDC144A	0	0.758538	0.338	0.074	0	10: qSK	CCDC144A	CCDC144A
SBDS	0	0.758298	0.898	0.839	0	10: qSK	SBDS	SBDS
MIR100HG	0	0.758271	0.562	0.158	0	10: qSK	MIR100HG	MIR100HG
RCN3	0	0.757892	0.5	0.1	0	10: qSK	RCN3	RCN3
APLP2	0	0.755901	0.859	0.784	0	10: qSK	APLP2	APLP2
ALCAM	0	0.754063	0.479	0.152	0	10: qSK	ALCAM	ALCAM
VASN	0	0.753962	0.538	0.203	0	10: qSK	VASN	VASN
ZBTB20	0	0.753527	0.504	0.265	0	10: qSK	ZBTB20	ZBTB20
PSAP	0	0.753101	0.951	0.906	0	10: qSK	PSAP	PSAP
KCTD12	0	0.750681	0.442	0.084	0	10: qSK	KCTD12	KCTD12
TBX2	0	0.749269	0.441	0.069	0	10: qSK	TBX2	TBX2
RGS16	0	0.737877	0.255	0.085	0	10: qSK	RGS16	RGS16
CEP126	0	0.735726	0.382	0.061	0	10: qSK	CEP126	CEP126
GSTM3	0	0.727209	0.594	0.244	0	10: qSK	GSTM3	GSTM3
THBS1	0	0.726661	0.656	0.377	0	10: qSK	THBS1	THBS1
LAPTM4A	0	0.723589	0.96	0.923	0	10: qSK	LAPTM4A	LAPTM4A
ADAM33	0	0.722786	0.366	0.032	0	10: qSK	ADAM33	ADAM33
TNFRSF11B	0	0.719455	0.493	0.096	0	10: qSK	TNFRSF11B	TNFRSF11B
BICC1	0	0.717233	0.422	0.075	0	10: qSK	BICC1	BICC1
MIR99AHG	0	0.716223	0.512	0.256	0	10: qSK	MIR99AHG	MIR99AHG
IRS2	0	0.715227	0.561	0.353	0	10: qSK	IRS2	IRS2
PAM	0	0.714056	0.467	0.178	0	10: qSK	PAM	PAM
ASIP	0	0.710616	0.295	0.027	0	10: qSK	ASIP	ASIP
CLIC4	0	0.709354	0.52	0.156	0	10: qSK	CLIC4	CLIC4
SERPINI1	0	0.707334	0.426	0.08	0	10: qSK	SERPINI1	SERPINI1
AOPEP	0	0.706813	0.693	0.493	0	10: qSK	AOPEP	AOPEP
GOLIM4	0	0.705021	0.512	0.253	0	10: qSK	GOLIM4	GOLIM4
CEBPD	0	0.703497	0.843	0.782	0	10: qSK	CEBPD	CEBPD
COL8A1	0	0.701631	0.406	0.093	0	10: qSK	COL8A1	COL8A1
CYTOR	0	0.701588	0.591	0.246	0	10: qSK	CYTOR	CYTOR
BNIP3	0	0.69916	0.617	0.276	0	10: qSK	BNIP3	BNIP3
FBLN2	0	0.699151	0.38	0.173	0	10: qSK	FBLN2	FBLN2
MT1A	0	0.697133	0.303	0.123	0	10: qSK	MT1A	MT1A
IRX2	0	0.696731	0.424	0.175	0	10: qSK	IRX2	IRX2
BCAP29	0	0.693777	0.557	0.321	0	10: qSK	BCAP29	BCAP29
ARHGAP29	0	0.688974	0.502	0.15	0	10: qSK	ARHGAP29	ARHGAP29
METTL7A	0	0.686477	0.484	0.273	0	10: qSK	METTL7A	METTL7A
COPZ2	0	0.678675	0.511	0.232	0	10: qSK	COPZ2	COPZ2
PLD3	0	0.675541	0.63	0.46	0	10: qSK	PLD3	PLD3
PIP4P2	0	0.674974	0.456	0.148	0	10: qSK	PIP4P2	PIP4P2
TCF12	0	0.674544	0.466	0.228	0	10: qSK	TCF12	TCF12
SERTAD4-AS1	0	0.668985	0.425	0.149	0	10: qSK	SERTAD4-AS1	SERTAD4-AS1
SLC26A4	0	0.667338	0.32	0.016	0	10: qSK	SLC26A4	SLC26A4
SNHG14	0	0.665594	0.42	0.179	0	10: qSK	SNHG14	SNHG14
ZEB1	0	0.665361	0.435	0.1	0	10: qSK	ZEB1	ZEB1
CD163L1	0	0.6653	0.417	0.052	0	10: qSK	CD163L1	CD163L1
SERPINA5	0	0.665119	0.313	0.031	0	10: qSK	SERPINA5	SERPINA5
NFIX	0	0.657555	0.437	0.209	0	10: qSK	NFIX	NFIX
LMX1B	0	0.65388	0.344	0.02	0	10: qSK	LMX1B	LMX1B
RORB	0	0.65062	0.367	0.048	0	10: qSK	RORB	RORB
LINC00632	0	0.650084	0.371	0.064	0	10: qSK	LINC00632	LINC00632
DAD1	0	0.647863	0.86	0.782	0	10: qSK	DAD1	DAD1
MSRB3	0	0.64723	0.405	0.074	0	10: qSK	MSRB3	MSRB3
RIPOR2	0	0.646058	0.345	0.033	0	10: qSK	RIPOR2	RIPOR2
FNDC3A	0	0.64257	0.513	0.264	0	10: qSK	FNDC3A	FNDC3A
ITGA10	0	0.640226	0.322	0.034	0	10: qSK	ITGA10	ITGA10
LRIG1	0	0.639697	0.422	0.151	0	10: qSK	LRIG1	LRIG1
CRNDE	0	0.639449	0.635	0.402	0	10: qSK	CRNDE	CRNDE
RHOBTB3	0	0.636516	0.567	0.28	0	10: qSK	RHOBTB3	RHOBTB3
PCOLCE2	0	0.636052	0.348	0.094	0	10: qSK	PCOLCE2	PCOLCE2
CDON	0	0.632562	0.336	0.037	0	10: qSK	CDON	CDON
CCDC151	0	0.632195	0.384	0.06	0	10: qSK	CCDC151	CCDC151
PEAK1	0	0.628864	0.408	0.106	0	10: qSK	PEAK1	PEAK1
CD59	0	0.627755	0.871	0.778	0	10: qSK	CD59	CD59
PRDX4	0	0.625582	0.623	0.468	0	10: qSK	PRDX4	PRDX4
EPB41L2	0	0.623408	0.413	0.1	0	10: qSK	EPB41L2	EPB41L2
ANPEP	0	0.622215	0.375	0.089	0	10: qSK	ANPEP	ANPEP
A1BG	0	0.621586	0.457	0.127	0	10: qSK	A1BG	A1BG
CTSK	0	0.620749	0.448	0.128	0	10: qSK	CTSK	CTSK
SEMA3B	0	0.620158	0.36	0.066	0	10: qSK	SEMA3B	SEMA3B
CTSL	0	0.619416	0.755	0.508	0	10: qSK	CTSL	CTSL
TSPAN4	0	0.618806	0.501	0.233	0	10: qSK	TSPAN4	TSPAN4
AHI1	0	0.616652	0.556	0.327	0	10: qSK	AHI1	AHI1
POLR2L	0	0.615707	0.943	0.911	0	10: qSK	POLR2L	POLR2L
CHSY1	0	0.613107	0.393	0.122	0	10: qSK	CHSY1	CHSY1
OGFRL1	0	0.61259	0.526	0.289	0	10: qSK	OGFRL1	OGFRL1
AKR1C1	0	0.608306	0.673	0.36	0	10: qSK	AKR1C1	AKR1C1
MFAP4	0	0.605665	0.496	0.099	0	10: qSK	MFAP4	MFAP4
DSTN	0	0.604602	0.965	0.946	0	10: qSK	DSTN	DSTN
RAB11FIP2	0	0.599881	0.384	0.134	0	10: qSK	RAB11FIP2	RAB11FIP2
PIGT	0	0.598042	0.519	0.339	0	10: qSK	PIGT	PIGT
MAP2K6	0	0.596187	0.307	0.089	0	10: qSK	MAP2K6	MAP2K6
TNFAIP2	0	0.594659	0.466	0.152	0	10: qSK	TNFAIP2	TNFAIP2
CHEK2	0	0.59141	0.361	0.069	0	10: qSK	CHEK2	CHEK2
NFE2L2	0	0.58977	0.881	0.845	0	10: qSK	NFE2L2	NFE2L2
TRNP1	0	0.583635	0.4	0.129	0	10: qSK	TRNP1	TRNP1
SEC62	0	0.582492	0.887	0.846	0	10: qSK	SEC62	SEC62
C1orf21	0	0.581862	0.509	0.342	0	10: qSK	C1orf21	C1orf21
PPFIBP1	7.30E-286	0.592238	0.572	0.443	2.02E-281	10: qSK	PPFIBP1	PPFIBP1
HSPA1A	2.79E-268	0.74668	0.844	0.721	7.71E-264	10: qSK	HSPA1A	HSPA1A
KLF2	3.81E-268	0.732934	0.378	0.207	1.05E-263	10: qSK	KLF2	KLF2
CXCL2	3.87E-241	1.47375	0.504	0.333	1.07E-236	10: qSK	CXCL2	CXCL2
LUCAT1	5.26E-231	0.623263	0.302	0.148	1.45E-226	10: qSK	LUCAT1	LUCAT1
CXCL3	8.67E-205	0.796214	0.305	0.155	2.40E-200	10: qSK	CXCL3	CXCL3
MRPS24	1.93E-194	0.707171	0.764	0.769	5.33E-190	10: qSK	MRPS24	MRPS24
DNAJA1	5.80E-184	0.705256	0.812	0.833	1.60E-179	10: qSK	DNAJA1	DNAJA1
KCNQ1OT1	1.84E-140	0.588024	0.377	0.257	5.10E-136	10: qSK	KCNQ1OT1	KCNQ1OT1
MTRNR2L12	6.73E-125	1.08624	0.516	0.453	1.86E-120	10: qSK	MTRNR2L12	MTRNR2L12
CXCL8	9.48E-79	0.731111	0.332	0.229	2.62E-74	10: qSK	CXCL8	CXCL8
MT-ND4L	1.04E-59	0.590229	0.634	0.696	2.87E-55	10: qSK	MT-ND4L	MT-ND4L
HMOX1	1.13E-38	1.29809	0.224	0.177	3.13E-34	10: qSK	HMOX1	HMOX1
CXCL1	4.21E-14	0.597547	0.259	0.228	1.16E-09	10: qSK	CXCL1	CXCL1
FN1	0	5.30526	0.659	0.124	0	14: CF	FN1	FN1
SAA2	0	4.31619	0.648	0.038	0	14: CF	SAA2	SAA2
TIMP1	0	4.27032	0.998	0.722	0	14: CF	TIMP1	TIMP1
G0S2	0	4.19016	0.6	0.119	0	14: CF	G0S2	G0S2
SERPINE1	0	3.78336	0.713	0.142	0	14: CF	SERPINE1	SERPINE1
COL1A2	0	3.46424	0.554	0.186	0	14: CF	COL1A2	COL1A2
FBLN1	0	3.09628	0.674	0.286	0	14: CF	FBLN1	FBLN1
IGFBP4	0	2.93261	0.964	0.267	0	14: CF	IGFBP4	IGFBP4
COL1A1	0	2.9278	0.526	0.1	0	14: CF	COL1A1	COL1A1
MMP2	0	2.91309	0.925	0.114	0	14: CF	MMP2	MMP2
CTHRC1	0	2.82595	0.519	0.031	0	14: CF	CTHRC1	CTHRC1
GAS6	0	2.75893	0.749	0.402	0	14: CF	GAS6	GAS6
PLIN2	0	2.75326	0.781	0.238	0	14: CF	PLIN2	PLIN2
TPM2	0	2.6873	0.701	0.115	0	14: CF	TPM2	TPM2
CCN2	0	2.61299	0.479	0.124	0	14: CF	CCN2	CCN2
SOD2	0	2.58763	0.957	0.575	0	14: CF	SOD2	SOD2
THBS1	0	2.57161	0.906	0.362	0	14: CF	THBS1	THBS1
CXCL6	0	2.56186	0.449	0.012	0	14: CF	CXCL6	CXCL6
RARRES2	0	2.54229	0.522	0.031	0	14: CF	RARRES2	RARRES2
GREM1	0	2.54169	0.479	0.004	0	14: CF	GREM1	GREM1
BGN	0	2.52758	0.555	0.15	0	14: CF	BGN	BGN
MMP1	0	2.4784	0.395	0.064	0	14: CF	MMP1	MMP1
SERPINE2	0	2.46457	0.836	0.198	0	14: CF	SERPINE2	SERPINE2
FGF7	0	2.31888	0.495	0.035	0	14: CF	FGF7	FGF7
COL3A1	0	2.31216	0.474	0.035	0	14: CF	COL3A1	COL3A1
FTL	0	2.24586	1	0.989	0	14: CF	FTL	FTL
C1R	0	2.24203	0.936	0.232	0	14: CF	C1R	C1R
COL6A1	0	2.19802	0.773	0.219	0	14: CF	COL6A1	COL6A1
TNFAIP6	0	2.18884	0.49	0.05	0	14: CF	TNFAIP6	TNFAIP6
PTX3	0	2.18475	0.451	0.068	0	14: CF	PTX3	PTX3
CXCL8	0	2.18381	0.736	0.199	0	14: CF	CXCL8	CXCL8
LGALS1	0	2.15639	0.986	0.427	0	14: CF	LGALS1	LGALS1
NNMT	0	2.08119	0.968	0.22	0	14: CF	NNMT	NNMT
CCN1	0	2.07787	0.505	0.321	0	14: CF	CCN1	CCN1
TIMP3	0	2.06024	0.7	0.399	0	14: CF	TIMP3	TIMP3
LTBP2	0	2.00992	0.529	0.028	0	14: CF	LTBP2	LTBP2
CADM3	0	1.98974	0.463	0.025	0	14: CF	CADM3	CADM3
EIF1B	0	1.98525	0.915	0.775	0	14: CF	EIF1B	EIF1B
AKR1C2	0	1.98169	0.606	0.401	0	14: CF	AKR1C2	AKR1C2
IFITM3	0	1.97721	0.988	0.666	0	14: CF	IFITM3	IFITM3
COL6A3	0	1.95515	0.673	0.154	0	14: CF	COL6A3	COL6A3
CXCL1	0	1.95085	0.702	0.194	0	14: CF	CXCL1	CXCL1
CTSL	0	1.91269	0.929	0.498	0	14: CF	CTSL	CTSL
IGFBP2	0	1.89878	0.958	0.874	0	14: CF	IGFBP2	IGFBP2
STC1	0	1.88669	0.402	0.02	0	14: CF	STC1	STC1
CALD1	0	1.87221	0.887	0.404	0	14: CF	CALD1	CALD1
THY1	0	1.86514	0.568	0.014	0	14: CF	THY1	THY1
IER3	0	1.84585	0.925	0.775	0	14: CF	IER3	IER3
SPARC	0	1.83915	0.626	0.448	0	14: CF	SPARC	SPARC
C1S	0	1.81986	0.917	0.197	0	14: CF	C1S	C1S
BASP1	0	1.81911	0.852	0.215	0	14: CF	BASP1	BASP1
PDGFRA	0	1.81896	0.619	0.084	0	14: CF	PDGFRA	PDGFRA
GDF15	0	1.81212	0.432	0.082	0	14: CF	GDF15	GDF15
MFAP4	0	1.81021	0.611	0.096	0	14: CF	MFAP4	MFAP4
TNFRSF11B	0	1.80559	0.529	0.1	0	14: CF	TNFRSF11B	TNFRSF11B
CXCL3	0	1.77937	0.489	0.143	0	14: CF	CXCL3	CXCL3
CALU	0	1.77373	0.733	0.39	0	14: CF	CALU	CALU
TAGLN	0	1.76855	0.469	0.051	0	14: CF	TAGLN	TAGLN
AEBP1	0	1.7567	0.88	0.155	0	14: CF	AEBP1	AEBP1
SAA1	0	1.75275	0.911	0.313	0	14: CF	SAA1	SAA1
CEMIP	0	1.75196	0.627	0.107	0	14: CF	CEMIP	CEMIP
EFEMP1	0	1.73561	0.631	0.291	0	14: CF	EFEMP1	EFEMP1
MT2A	0	1.6973	0.995	0.899	0	14: CF	MT2A	MT2A
CYP1B1	0	1.69398	0.528	0.059	0	14: CF	CYP1B1	CYP1B1
SELSENOM	0	1.67767	0.986	0.504	0	14: CF	SELSENOM	SELSENOM
CXCL2	0	1.67316	0.566	0.331	0	14: CF	CXCL2	CXCL2
PTGS2	0	1.64166	0.518	0.286	0	14: CF	PTGS2	PTGS2
COL6A2	0	1.62186	0.851	0.227	0	14: CF	COL6A2	COL6A2
RGCC	0	1.61689	0.602	0.182	0	14: CF	RGCC	RGCC
DDIT3	0	1.58809	0.714	0.475	0	14: CF	DDIT3	DDIT3
AKR1C1	0	1.57652	0.79	0.356	0	14: CF	AKR1C1	AKR1C1
PDPN	0	1.52948	0.767	0.125	0	14: CF	PDPN	PDPN
CCDC80	0	1.52486	0.609	0.132	0	14: CF	CCDC80	CCDC80
LOXL1	0	1.51751	0.514	0.085	0	14: CF	LOXL1	LOXL1
FSTL1	0	1.51415	0.681	0.163	0	14: CF	FSTL1	FSTL1
MEG3	0	1.50774	0.519	0.146	0	14: CF	MEG3	MEG3
ANXA5	0	1.49423	0.977	0.549	0	14: CF	ANXA5	ANXA5
CCDC71L	0	1.48565	0.725	0.115	0	14: CF	CCDC71L	CCDC71L
VIM	0	1.45886	0.996	0.451	0	14: CF	VIM	VIM
FBN1	0	1.45874	0.493	0.034	0	14: CF	FBN1	FBN1
MYL9	0	1.44365	0.641	0.102	0	14: CF	MYL9	MYL9
CCL2	0	1.43993	0.571	0.133	0	14: CF	CCL2	CCL2
IGFBP5	0	1.4181	0.533	0.164	0	14: CF	IGFBP5	IGFBP5
CHI3L1	0	1.40531	0.207	0.009	0	14: CF	CHI3L1	CHI3L1
APOD	0	1.37721	0.794	0.446	0	14: CF	APOD	APOD
CHI3L2	0	1.37699	0.339	0.011	0	14: CF	CHI3L2	CHI3L2
CPE	0	1.34998	0.515	0.079	0	14: CF	CPE	CPE
NT5E	0	1.32887	0.57	0.079	0	14: CF	NT5E	NT5E
LIF	0	1.32408	0.377	0.055	0	14: CF	LIF	LIF
CDK5RAP2	0	1.31492	0.657	0.175	0	14: CF	CDK5RAP2	CDK5RAP2
TPM4	0	1.31316	0.823	0.617	0	14: CF	TPM4	TPM4
LRP1	0	1.29115	0.81	0.425	0	14: CF	LRP1	LRP1
TPM1	0	1.29095	0.56	0.335	0	14: CF	TPM1	TPM1
CTSB	0	1.28946	0.762	0.677	0	14: CF	CTSB	CTSB
THBS2	0	1.27386	0.515	0.04	0	14: CF	THBS2	THBS2
COL5A1	0	1.27346	0.468	0.028	0	14: CF	COL5A1	COL5A1
IL6	0	1.24052	0.402	0.024	0	14: CF	IL6	IL6
TWIST2	0	1.22363	0.675	0.085	0	14: CF	TWIST2	TWIST2
MME	0	1.2193	0.76	0.192	0	14: CF	MME	MME
FKBP10	0	1.21663	0.62	0.07	0	14: CF	FKBP10	FKBP10
IFITM2	0	1.21171	0.88	0.319	0	14: CF	IFITM2	IFITM2
FMOD	0	1.20679	0.672	0.119	0	14: CF	FMOD	FMOD
ACTN1	0	1.20339	0.624	0.214	0	14: CF	ACTN1	ACTN1
CD81	0	1.19561	0.923	0.657	0	14: CF	CD81	CD81
LTBP1	0	1.17999	0.518	0.122	0	14: CF	LTBP1	LTBP1
RECK	0	1.16563	0.553	0.078	0	14: CF	RECK	RECK
EIF4EBP1	0	1.15359	0.706	0.231	0	14: CF	EIF4EBP1	EIF4EBP1
ITGB5	0	1.15325	0.593	0.21	0	14: CF	ITGB5	ITGB5
AKR1B1	0	1.14798	0.816	0.398	0	14: CF	AKR1B1	AKR1B1
GYPC	0	1.14264	0.702	0.096	0	14: CF	GYPC	GYPC
PDGFRB	0	1.13522	0.547	0.069	0	14: CF	PDGFRB	PDGFRB
PCOLCE	0	1.13082	0.667	0.142	0	14: CF	PCOLCE	PCOLCE
FBLN5	0	1.12015	0.586	0.112	0	14: CF	FBLN5	FBLN5
CSF3	0	1.11605	0.2	0.017	0	14: CF	CSF3	CSF3
SERPINH1	0	1.11514	0.681	0.182	0	14: CF	SERPINH1	SERPINH1
DDIT4	0	1.11497	0.778	0.362	0	14: CF	DDIT4	DDIT4
FLNA	0	1.10647	0.714	0.314	0	14: CF	FLNA	FLNA
DPT	0	1.10561	0.311	0.012	0	14: CF	DPT	DPT
CES1	0	1.09518	0.482	0.024	0	14: CF	CES1	CES1
VCAN	0	1.09052	0.404	0.008	0	14: CF	VCAN	VCAN
EMILIN1	0	1.07671	0.539	0.043	0	14: CF	EMILIN1	EMILIN1
PRSS23	0	1.07125	0.516	0.21	0	14: CF	PRSS23	PRSS23
HIF1A	0	1.06307	0.66	0.416	0	14: CF	HIF1A	HIF1A
TTC3	0	1.06064	0.543	0.412	0	14: CF	TTC3	TTC3
LUCAT1	0	1.05722	0.523	0.133	0	14: CF	LUCAT1	LUCAT1
ADH1B	0	1.05496	0.322	0.048	0	14: CF	ADH1B	ADH1B
PALLD	0	1.04414	0.57	0.19	0	14: CF	PALLD	PALLD
PLOD2	0	1.03576	0.569	0.131	0	14: CF	PLOD2	PLOD2
MIR100HG	0	1.0346	0.572	0.163	0	14: CF	MIR100HG	MIR100HG
MGST1	0	1.03383	0.58	0.267	0	14: CF	MGST1	MGST1
SSR3	0	1.03101	0.81	0.608	0	14: CF	SSR3	SSR3
MXRA8	0	1.03025	0.668	0.095	0	14: CF	MXRA8	MXRA8
CD63	0	1.01959	0.994	0.957	0	14: CF	CD63	CD63
TMEM176B	0	1.00851	0.217	0.019	0	14: CF	TMEM176B	TMEM176B
RCN1	0	1.00849	0.698	0.414	0	14: CF	RCN1	RCN1
CLIC4	0	1.00244	0.665	0.151	0	14: CF	CLIC4	CLIC4
EEF2	0	1.00213	0.874	0.881	0	14: CF	EEF2	EEF2
RCN3	0	0.994358	0.635	0.096	0	14: CF	RCN3	RCN3
LOXL2	0	0.991447	0.45	0.024	0	14: CF	LOXL2	LOXL2
RPL28	0	0.986237	0.999	0.992	0	14: CF	RPL28	RPL28
RHOBTB3	0	0.981738	0.578	0.284	0	14: CF	RHOBTB3	RHOBTB3
NUPR1	0	0.98089	0.919	0.702	0	14: CF	NUPR1	NUPR1
PRRX1	0	0.979964	0.77	0.175	0	14: CF	PRRX1	PRRX1
TWIST1	0	0.978624	0.761	0.163	0	14: CF	TWIST1	TWIST1
WNT5B	0	0.977174	0.465	0.055	0	14: CF	WNT5B	WNT5B
MAP1B	0	0.971123	0.603	0.097	0	14: CF	MAP1B	MAP1B
TNFAIP2	0	0.965326	0.386	0.163	0	14: CF	TNFAIP2	TNFAIP2
ITGB1	0	0.951962	0.83	0.832	0	14: CF	ITGB1	ITGB1
LMCD1	0	0.944792	0.422	0.049	0	14: CF	LMCD1	LMCD1
SRXN1	0	0.939945	0.511	0.148	0	14: CF	SRXN1	SRXN1
VKORC1	0	0.936483	0.634	0.398	0	14: CF	VKORC1	VKORC1
IKBIP	0	0.936221	0.541	0.164	0	14: CF	IKBIP	IKBIP
SEPTIN11	0	0.932523	0.605	0.195	0	14: CF	SEPTIN11	SEPTIN11
P4HB	0	0.931809	0.791	0.608	0	14: CF	P4HB	P4HB
MFGE8	0	0.931475	0.615	0.309	0	14: CF	MFGE8	MFGE8
GLRX	0	0.930275	0.694	0.351	0	14: CF	GLRX	GLRX
KDELR3	0	0.926575	0.486	0.05	0	14: CF	KDELR3	KDELR3
KDELR2	0	0.919629	0.773	0.639	0	14: CF	KDELR2	KDELR2
NRP2	0	0.918136	0.695	0.327	0	14: CF	NRP2	NRP2
WNT5A	0	0.917769	0.547	0.155	0	14: CF	WNT5A	WNT5A
PAPPA	0	0.901593	0.388	0.051	0	14: CF	PAPPA	PAPPA
DEPP1	0	0.898025	0.258	0.038	0	14: CF	DEPP1	DEPP1
PPIB	0	0.89101	0.94	0.768	0	14: CF	PPIB	PPIB
DDR2	0	0.890479	0.542	0.092	0	14: CF	DDR2	DDR2
PRELP	0	0.885866	0.445	0.123	0	14: CF	PRELP	PRELP
TIMP2	0	0.883763	0.833	0.248	0	14: CF	TIMP2	TIMP2
ARHGAP29	0	0.880193	0.568	0.151	0	14: CF	ARHGAP29	ARHGAP29
GARS	0	0.878079	0.63	0.241	0	14: CF	GARS	GARS
DAB2	0	0.877167	0.644	0.137	0	14: CF	DAB2	DAB2
EFEMP2	0	0.875109	0.577	0.096	0	14: CF	EFEMP2	EFEMP2
RABAC1	0	0.870207	0.901	0.749	0	14: CF	RABAC1	RABAC1
PMP22	0	0.868734	0.793	0.277	0	14: CF	PMP22	PMP22
SERPING1	0	0.865884	0.906	0.314	0	14: CF	SERPING1	SERPING1
BNIP3	0	0.865733	0.744	0.272	0	14: CF	BNIP3	BNIP3
ANGPT1	0	0.861711	0.405	0.018	0	14: CF	ANGPT1	ANGPT1
COL8A1	0	0.860587	0.477	0.092	0	14: CF	COL8A1	COL8A1
GPX8	0	0.856185	0.518	0.142	0	14: CF	GPX8	GPX8
ITGA11	0	0.855605	0.448	0.025	0	14: CF	ITGA11	ITGA11
TNFAIP8	0	0.854354	0.576	0.247	0	14: CF	TNFAIP8	TNFAIP8
CCNI	0	0.848942	0.811	0.812	0	14: CF	CCNI	CCNI
PDE4DIP	0	0.847159	0.567	0.18	0	14: CF	PDE4DIP	PDE4DIP
POSTN	0	0.840981	0.188	0.017	0	14: CF	POSTN	POSTN
HSPG2	0	0.840647	0.475	0.096	0	14: CF	HSPG2	HSPG2
STC2	0	0.839044	0.351	0.009	0	14: CF	STC2	STC2
CLMP	0	0.838756	0.541	0.064	0	14: CF	CLMP	CLMP
LY6E	0	0.83744	0.875	0.55	0	14: CF	LY6E	LY6E
SLC16A3	0	0.837208	0.59	0.194	0	14: CF	SLC16A3	SLC16A3
ACTA2	0	0.835056	0.396	0.077	0	14: CF	ACTA2	ACTA2
AKR1C3	0	0.831357	0.545	0.138	0	14: CF	AKR1C3	AKR1C3
SCG2	0	0.82722	0.295	0.022	0	14: CF	SCG2	SCG2
LMAN1	0	0.824659	0.722	0.586	0	14: CF	LMAN1	LMAN1
SLC39A14	0	0.822888	0.639	0.195	0	14: CF	SLC39A14	SLC39A14
VASN	0	0.821123	0.684	0.197	0	14: CF	VASN	VASN
RRAS	0	0.81553	0.57	0.218	0	14: CF	RRAS	RRAS
PTGS1	0	0.810366	0.408	0.008	0	14: CF	PTGS1	PTGS1
COL5A2	0	0.809486	0.506	0.155	0	14: CF	COL5A2	COL5A2
FADS1	0	0.806171	0.503	0.075	0	14: CF	FADS1	FADS1
MRC2	0	0.805269	0.577	0.201	0	14: CF	MRC2	MRC2
TRAM1	0	0.800582	0.744	0.527	0	14: CF	TRAM1	TRAM1
CDH11	0	0.798592	0.502	0.052	0	14: CF	CDH11	CDH11
TCEAL9	0	0.790579	0.796	0.444	0	14: CF	TCEAL9	TCEAL9
EVA1B	0	0.788549	0.645	0.194	0	14: CF	EVA1B	EVA1B
HDLBP	0	0.781581	0.72	0.6	0	14: CF	HDLBP	HDLBP
CFB	0	0.781559	0.457	0.126	0	14: CF	CFB	CFB
GSTM3	0	0.769588	0.708	0.241	0	14: CF	GSTM3	GSTM3
GSTO1	0	0.769424	0.897	0.711	0	14: CF	GSTO1	GSTO1
CD59	0	0.769143	0.888	0.778	0	14: CF	CD59	CD59
PTK7	0	0.765034	0.504	0.165	0	14: CF	PTK7	PTK7
ABCC3	0	0.764602	0.485	0.079	0	14: CF	ABCC3	ABCC3
PALM2-AKAP2	0	0.763604	0.592	0.088	0	14: CF	PALM2-AKAP2	PALM2-AKAP2
RPL7A	0	0.759987	0.997	0.989	0	14: CF	RPL7A	RPL7A
STEAP1	0	0.753779	0.424	0.014	0	14: CF	STEAP1	STEAP1
TLN1	0	0.752673	0.637	0.256	0	14: CF	TLN1	TLN1
NID1	0	0.749093	0.492	0.046	0	14: CF	NID1	NID1
REV3L	0	0.747004	0.556	0.207	0	14: CF	REV3L	REV3L
SVEP1	0	0.746307	0.433	0.041	0	14: CF	SVEP1	SVEP1
SEC22B	0	0.745177	0.693	0.363	0	14: CF	SEC22B	SEC22B
MYDGF	0	0.735981	0.824	0.628	0	14: CF	MYDGF	MYDGF
PDLIM4	0	0.734379	0.669	0.277	0	14: CF	PDLIM4	PDLIM4
LAMC1	0	0.732943	0.488	0.176	0	14: CF	LAMC1	LAMC1
ICAM1	0	0.731458	0.357	0.115	0	14: CF	ICAM1	ICAM1
RACK1	0	0.726773	0.99	0.971	0	14: CF	RACK1	RACK1
OSTC	0	0.726069	0.728	0.614	0	14: CF	OSTC	OSTC
RPSA	0	0.724569	0.965	0.961	0	14: CF	RPSA	RPSA
PHC2	0	0.721046	0.601	0.202	0	14: CF	PHC2	PHC2
FAM20C	0	0.720625	0.447	0.065	0	14: CF	FAM20C	FAM20C
MYH9	0	0.716318	0.583	0.365	0	14: CF	MYH9	MYH9
FAM126A	0	0.715339	0.534	0.192	0	14: CF	FAM126A	FAM126A
CCDC85B	0	0.712649	0.802	0.63	0	14: CF	CCDC85B	CCDC85B
PXDN	0	0.710659	0.433	0.027	0	14: CF	PXDN	PXDN
CD151	0	0.706117	0.67	0.581	0	14: CF	CD151	CD151
EIF2S2	0	0.699836	0.887	0.736	0	14: CF	EIF2S2	EIF2S2
POU2F2	0	0.697458	0.373	0.044	0	14: CF	POU2F2	POU2F2
FIBIN	0	0.694676	0.508	0.086	0	14: CF	FIBIN	FIBIN
MCFD2	0	0.692462	0.693	0.363	0	14: CF	MCFD2	MCFD2
LAMA4	0	0.689511	0.41	0.046	0	14: CF	LAMA4	LAMA4
SFRP2	0	0.686924	0.157	0.004	0	14: CF	SFRP2	SFRP2
FXYD5	0	0.686635	0.797	0.311	0	14: CF	FXYD5	FXYD5
KCNE4	0	0.6835	0.376	0.032	0	14: CF	KCNE4	KCNE4
TNC	0	0.682088	0.275	0.016	0	14: CF	TNC	TNC
PRRX2	0	0.681286	0.495	0.09	0	14: CF	PRRX2	PRRX2
PDCD5	0	0.680722	0.847	0.664	0	14: CF	PDCD5	PDCD5
ANTXR1	0	0.679917	0.471	0.104	0	14: CF	ANTXR1	ANTXR1
FGF2	0	0.673381	0.51	0.078	0	14: CF	FGF2	FGF2
MMP3	0	0.672266	0.335	0.094	0	14: CF	MMP3	MMP3
TRIB3	0	0.672161	0.41	0.065	0	14: CF	TRIB3	TRIB3
DUXAP8	0	0.671536	0.469	0.072	0	14: CF	DUXAP8	DUXAP8
CERCAM	0	0.669744	0.44	0.061	0	14: CF	CERCAM	CERCAM
PDLIM2	0	0.668659	0.568	0.27	0	14: CF	PDLIM2	PDLIM2
LARP6	0	0.667926	0.672	0.207	0	14: CF	LARP6	LARP6
KDELR1	0	0.667924	0.701	0.608	0	14: CF	KDELR1	KDELR1
COL12A1	0	0.667073	0.857	0.268	0	14: CF	COL12A1	COL12A1
CHCHD10	0	0.666468	0.709	0.32	0	14: CF	CHCHD10	CHCHD10
OSBPL8	0	0.666095	0.626	0.347	0	14: CF	OSBPL8	OSBPL8
TMEM176A	0	0.664381	0.179	0.015	0	14: CF	TMEM176A	TMEM176A
COL16A1	0	0.664231	0.454	0.081	0	14: CF	COL16A1	COL16A1
SLC39A8	0	0.66167	0.312	0.05	0	14: CF	SLC39A8	SLC39A8
LSEPROT	0	0.660079	0.714	0.533	0	14: CF	LSEPROT	LSEPROT
GBE1	0	0.65907	0.597	0.23	0	14: CF	GBE1	GBE1
RPL13	0	0.657989	1	0.995	0	14: CF	RPL13	RPL13
ZEB1	0	0.656873	0.547	0.097	0	14: CF	ZEB1	ZEB1
GAS1	0	0.65539	0.419	0.159	0	14: CF	GAS1	GAS1
SRPX	0	0.654991	0.436	0.022	0	14: CF	SRPX	SRPX
IGF2BP2	0	0.653406	0.445	0.138	0	14: CF	IGF2BP2	IGF2BP2
MSN	0	0.650878	0.588	0.187	0	14: CF	MSN	MSN
MXRA7	0	0.649632	0.707	0.433	0	14: CF	MXRA7	MXRA7
PLD3	0	0.646469	0.689	0.458	0	14: CF	PLD3	PLD3
ANPEP	0	0.6462	0.509	0.083	0	14: CF	ANPEP	ANPEP
SH3PXD2A	0	0.643645	0.492	0.273	0	14: CF	SH3PXD2A	SH3PXD2A
SEC61B	0	0.643526	0.918	0.821	0	14: CF	SEC61B	SEC61B
BRI3	0	0.643361	0.909	0.787	0	14: CF	BRI3	BRI3
EPRS	0	0.643127	0.555	0.297	0	14: CF	EPRS	EPRS
RGS10	0	0.64301	0.558	0.209	0	14: CF	RGS10	RGS10
SRM	0	0.642597	0.658	0.361	0	14: CF	SRM	SRM
OGFRL1	0	0.637254	0.615	0.286	0	14: CF	OGFRL1	OGFRL1
RAI14	0	0.636452	0.468	0.08	0	14: CF	RAI14	RAI14
SCG5	0	0.636258	0.356	0.004	0	14: CF	SCG5	SCG5
SERPINA3	0	0.635238	0.399	0.09	0	14: CF	SERPINA3	SERPINA3
RAMP1	0	0.635106	0.307	0.012	0	14: CF	RAMP1	RAMP1
QSOX1	0	0.634359	0.526	0.148	0	14: CF	QSOX1	QSOX1
LOXL4	0	0.632879	0.266	0.002	0	14: CF	LOXL4	LOXL4
TNFRSF6B	0	0.631501	0.341	0.024	0	14: CF	TNFRSF6B	TNFRSF6B
EMP3	0	0.630435	0.905	0.448	0	14: CF	EMP3	EMP3
GCLM	0	0.626638	0.551	0.263	0	14: CF	GCLM	GCLM
LAMB1	0	0.62192	0.455	0.17	0	14: CF	LAMB1	LAMB1
RPS19	0	0.618758	0.999	0.988	0	14: CF	RPS19	RPS19
STEAP2	0	0.617716	0.37	0.027	0	14: CF	STEAP2	STEAP2
CTSK	0	0.61683	0.531	0.127	0	14: CF	CTSK	CTSK
EEF1B2	0	0.613892	0.934	0.923	0	14: CF	EEF1B2	EEF1B2
P4HA2	0	0.613851	0.498	0.209	0	14: CF	P4HA2	P4HA2
HEG1	0	0.611842	0.474	0.097	0	14: CF	HEG1	HEG1
C3	0	0.611508	0.439	0.089	0	14: CF	C3	C3
SLC25A37	0	0.608122	0.668	0.389	0	14: CF	SLC25A37	SLC25A37
MTHFD2	0	0.60597	0.518	0.218	0	14: CF	MTHFD2	MTHFD2
SLC1A5	0	0.605789	0.633	0.373	0	14: CF	SLC1A5	SLC1A5
JCAD	0	0.604712	0.453	0.035	0	14: CF	JCAD	JCAD
UCHL1	0	0.602126	0.371	0.033	0	14: CF	UCHL1	UCHL1
SSR2	0	0.601036	0.788	0.658	0	14: CF	SSR2	SSR2
TGFB1I1	0	0.600492	0.459	0.072	0	14: CF	TGFB1I1	TGFB1I1
SLIT3	0	0.599964	0.438	0.041	0	14: CF	SLIT3	SLIT3
PLPP3	0	0.595458	0.578	0.233	0	14: CF	PLPP3	PLPP3
PGRMC1	0	0.591797	0.86	0.619	0	14: CF	PGRMC1	PGRMC1
FGFR1	0	0.588771	0.677	0.218	0	14: CF	FGFR1	FGFR1
SLC25A6	0	0.588165	0.902	0.83	0	14: CF	SLC25A6	SLC25A6
ADH5	0	0.588003	0.682	0.509	0	14: CF	ADH5	ADH5
NAMPT	1.98E-287	0.892592	0.843	0.659	5.47E-283	14: CF	NAMPT	NAMPT
RPL22L1	2.32E-278	0.755211	0.764	0.715	6.41E-274	14: CF	RPL22L1	RPL22L1
RPS27L	1.17E-227	0.686142	0.776	0.815	3.24E-223	14: CF	RPS27L	RPS27L
TAC1	1.96E-219	1.09833	0.139	0.039	5.42E-215	14: CF	TAC1	TAC1
FBXO32	6.87E-211	1.00305	0.482	0.321	1.90E-206	14: CF	FBXO32	FBXO32
NINJ1	7.13E-207	0.794454	0.607	0.407	1.97E-202	14: CF	NINJ1	NINJ1
SLC3A2	6.04E-200	0.722295	0.909	0.789	1.67E-195	14: CF	SLC3A2	SLC3A2
MALAT1	3.68E-188	0.66946	1	0.998	1.02E-183	14: CF	MALAT1	MALAT1
WTAP	1.65E-187	0.946134	0.816	0.651	4.57E-183	14: CF	WTAP	WTAP
ZBTB38	1.38E-183	0.58978	0.501	0.384	3.83E-179	14: CF	ZBTB38	ZBTB38
CCL20	6.88E-180	1.12937	0.116	0.033	1.90E-175	14: CF	CCL20	CCL20
RARRES1	9.85E-174	0.663425	0.424	0.249	2.72E-169	14: CF	RARRES1	RARRES1
MT1E	5.89E-163	0.955422	0.765	0.614	1.63E-158	14: CF	MT1E	MT1E
HMOX1	1.21E-159	0.904315	0.311	0.171	3.35E-155	14: CF	HMOX1	HMOX1
EEF1A1	1.62E-149	0.666441	1	0.998	4.48E-145	14: CF	EEF1A1	EEF1A1
NDUFA4L2	1.12E-114	0.921733	0.702	0.66	3.09E-110	14: CF	NDUFA4L2	NDUFA4L2
ZFP91	5.68E-112	0.614639	0.657	0.508	1.57E-107	14: CF	ZFP91	ZFP91
CAV1	3.86E-105	0.672137	0.477	0.361	1.07E-100	14: CF	CAV1	CAV1
RRAD	1.72E-89	0.691034	0.263	0.153	4.77E-85	14: CF	RRAD	RRAD
IFI27	4.36E-83	1.08964	0.531	0.5	1.21E-78	14: CF	IFI27	IFI27
SQSTM1	9.62E-66	0.910291	0.951	0.913	2.66E-61	14: CF	SQSTM1	SQSTM1
TXN	6.06E-37	0.744308	0.978	0.96	1.68E-32	14: CF	TXN	TXN
IGFBP7	1.82E-32	0.799627	0.575	0.639	5.03E-28	14: CF	IGFBP7	IGFBP7
GPHA2	0	3.25334	0.283	0.048	0	1: LSC-1	GPHA2	GPHA2
KRT15	0	2.36757	0.994	0.497	0	1: LSC-1	KRT15	KRT15
SLC6A6	0	2.35702	0.894	0.349	0	1: LSC-1	SLC6A6	SLC6A6
DST	0	1.97015	0.914	0.587	0	1: LSC-1	DST	DST
MMP10	0	1.76039	0.444	0.066	0	1: LSC-1	MMP10	MMP10
TXNIP	0	1.75268	0.928	0.569	0	1: LSC-1	TXNIP	TXNIP
GAS5	0	1.7137	0.989	0.829	0	1: LSC-1	GAS5	GAS5
S100A2	0	1.53913	0.987	0.535	0	1: LSC-1	S100A2	S100A2
MYC	0	1.51872	0.789	0.448	0	1: LSC-1	MYC	MYC
KRT14	0	1.49114	0.991	0.565	0	1: LSC-1	KRT14	KRT14
NOP53	0	1.36377	0.959	0.78	0	1: LSC-1	NOP53	NOP53
ARL4A	0	1.32571	0.822	0.425	0	1: LSC-1	ARL4A	ARL4A
JUN	0	1.30611	0.955	0.862	0	1: LSC-1	JUN	JUN
MT-CO3	0	1.28478	0.999	0.994	0	1: LSC-1	MT-CO3	MT-CO3
ID4	0	1.25923	0.591	0.182	0	1: LSC-1	ID4	ID4
NFIB	0	1.20138	0.688	0.323	0	1: LSC-1	NFIB	NFIB
SYNE2	0	1.16728	0.777	0.501	0	1: LSC-1	SYNE2	SYNE2
SNHG29	0	1.11595	0.993	0.934	0	1: LSC-1	SNHG29	SNHG29
CEBPD	0	1.09843	0.898	0.78	0	1: LSC-1	CEBPD	CEBPD
JUNB	0	1.06705	0.974	0.859	0	1: LSC-1	JUNB	JUNB
LMNA	0	1.0613	0.944	0.946	0	1: LSC-1	LMNA	LMNA
FOS	0	1.04465	0.957	0.853	0	1: LSC-1	FOS	FOS
EIF3E	0	1.02602	0.948	0.821	0	1: LSC-1	EIF3E	EIF3E
MT1X	0	1.02586	0.998	0.881	0	1: LSC-1	MT1X	MT1X
ID2	0	1.00742	0.534	0.267	0	1: LSC-1	ID2	ID2
RPS6	0	1.00244	0.999	0.987	0	1: LSC-1	RPS6	RPS6
NAP1L1	0	0.991441	0.938	0.799	0	1: LSC-1	NAP1L1	NAP1L1
RPL3	0	0.98429	0.999	0.986	0	1: LSC-1	RPL3	RPL3
NPPC	0	0.982891	0.229	0.019	0	1: LSC-1	NPPC	NPPC
RPS27	0	0.981745	1	0.996	0	1: LSC-1	RPS27	RPS27
MTRNR2L1	0	0.975319	0.303	0.088	0	1: LSC-1	MTRNR2L1	MTRNR2L1
SNHG32	0	0.952719	0.802	0.534	0	1: LSC-1	SNHG32	SNHG32
LTB4R	0	0.941855	0.513	0.133	0	1: LSC-1	LTB4R	LTB4R
RPL13	0	0.938999	1	0.995	0	1: LSC-1	RPL13	RPL13
RPL5	0	0.938384	0.999	0.984	0	1: LSC-1	RPL5	RPL5
CP	0	0.931749	0.32	0.116	0	1: LSC-1	CP	CP
DEGS1	0	0.931451	0.759	0.385	0	1: LSC-1	DEGS1	DEGS1
EEF1G	0	0.924813	0.991	0.95	0	1: LSC-1	EEF1G	EEF1G
SOCS3	0	0.923916	0.643	0.362	0	1: LSC-1	SOCS3	SOCS3
RPS9	0	0.910466	0.998	0.981	0	1: LSC-1	RPS9	RPS9
ZFP36L2	0	0.907051	0.783	0.624	0	1: LSC-1	ZFP36L2	ZFP36L2
RPL10A	0	0.90538	0.997	0.98	0	1: LSC-1	RPL10A	RPL10A
FAM107A	0	0.899992	0.448	0.072	0	1: LSC-1	FAM107A	FAM107A
EEF1A1	0	0.898573	1	0.998	0	1: LSC-1	EEF1A1	EEF1A1
RPS3A	0	0.894858	0.999	0.991	0	1: LSC-1	RPS3A	RPS3A
PABPC1	0	0.87443	0.974	0.9	0	1: LSC-1	PABPC1	PABPC1
SCRG1	0	0.870172	0.109	0.013	0	1: LSC-1	SCRG1	SCRG1
IFI16	0	0.861941	0.717	0.525	0	1: LSC-1	IFI16	IFI16
AC093496.1	0	0.85438	0.265	0.007	0	1: LSC-1	AC093496.1	AC093496.1
NPM1	0	0.850166	0.978	0.922	0	1: LSC-1	NPM1	NPM1
KLF10	0	0.849076	0.758	0.53	0	1: LSC-1	KLF10	KLF10
RPS3	0	0.840962	0.999	0.987	0	1: LSC-1	RPS3	RPS3
MT-ND1	0	0.838966	0.995	0.956	0	1: LSC-1	MT-ND1	MT-ND1
COL18A1	0	0.828632	0.551	0.172	0	1: LSC-1	COL18A1	COL18A1
ATP1A1	0	0.823745	0.895	0.714	0	1: LSC-1	ATP1A1	ATP1A1
AQP3	0	0.822399	0.89	0.514	0	1: LSC-1	AQP3	AQP3
RPL17	0	0.820854	0.998	0.985	0	1: LSC-1	RPL17	RPL17
SNHG8	0	0.818277	0.885	0.72	0	1: LSC-1	SNHG8	SNHG8
RPL13A	0	0.814033	0.998	0.986	0	1: LSC-1	RPL13A	RPL13A
PDLIM1	0	0.806829	0.91	0.757	0	1: LSC-1	PDLIM1	PDLIM1
KRT8	0	0.805316	0.647	0.362	0	1: LSC-1	KRT8	KRT8
EIF4A2	0	0.804672	0.944	0.814	0	1: LSC-1	EIF4A2	EIF4A2
RPL7	0	0.801167	0.996	0.978	0	1: LSC-1	RPL7	RPL7
WFDC2	0	0.798519	0.446	0.128	0	1: LSC-1	WFDC2	WFDC2
RPL9	0	0.796155	0.998	0.989	0	1: LSC-1	RPL9	RPL9
RPS19	0	0.79201	0.999	0.988	0	1: LSC-1	RPS19	RPS19
RPL34	0	0.79058	0.999	0.994	0	1: LSC-1	RPL34	RPL34
EIF3L	0	0.784917	0.819	0.621	0	1: LSC-1	EIF3L	EIF3L
RPL4	0	0.784372	0.982	0.937	0	1: LSC-1	RPL4	RPL4
RPS4X	0	0.780678	0.999	0.99	0	1: LSC-1	RPS4X	RPS4X
RACK1	0	0.776594	0.994	0.971	0	1: LSC-1	RACK1	RACK1
IVNS1ABP	0	0.776448	0.854	0.585	0	1: LSC-1	IVNS1ABP	IVNS1ABP
RPL10	0	0.775153	1	0.997	0	1: LSC-1	RPL10	RPL10
RPS15A	0	0.769773	0.998	0.988	0	1: LSC-1	RPS15A	RPS15A
FOSB	0	0.766935	0.938	0.765	0	1: LSC-1	FOSB	FOSB
TSC22D1	0	0.765241	0.839	0.656	0	1: LSC-1	TSC22D1	TSC22D1
ZFAS1	0	0.764045	0.969	0.92	0	1: LSC-1	ZFAS1	ZFAS1
EHF	0	0.754363	0.708	0.439	0	1: LSC-1	EHF	EHF
RPS27A	0	0.752972	1	0.992	0	1: LSC-1	RPS27A	RPS27A
GEM	0	0.748595	0.366	0.158	0	1: LSC-1	GEM	GEM
RPL14	0	0.744951	0.999	0.989	0	1: LSC-1	RPL14	RPL14
RPL12	0	0.742612	0.998	0.989	0	1: LSC-1	RPL12	RPL12
RPS18	0	0.742092	1	0.994	0	1: LSC-1	RPS18	RPS18
PTMA	0	0.741476	0.998	0.99	0	1: LSC-1	PTMA	PTMA
OSR2	0	0.741385	0.434	0.16	0	1: LSC-1	OSR2	OSR2
BOC	0	0.739736	0.549	0.231	0	1: LSC-1	BOC	BOC
RPS16	0	0.736397	0.997	0.983	0	1: LSC-1	RPS16	RPS16
RSL1D1	0	0.73356	0.805	0.615	0	1: LSC-1	RSL1D1	RSL1D1
RPL15	0	0.724501	0.997	0.988	0	1: LSC-1	RPL15	RPL15
RPL35A	0	0.719875	0.998	0.988	0	1: LSC-1	RPL35A	RPL35A
CLSEC2B	0	0.718121	0.764	0.508	0	1: LSC-1	CLSEC2B	CLSEC2B
ATP1B3	0	0.717153	0.907	0.774	0	1: LSC-1	ATP1B3	ATP1B3
RPL32	0	0.699215	0.999	0.993	0	1: LSC-1	RPL32	RPL32
CXCL14	0	0.698537	0.939	0.622	0	1: LSC-1	CXCL14	CXCL14
SOX9	0	0.698427	0.548	0.305	0	1: LSC-1	SOX9	SOX9
EPB41L4A-AS1	0	0.696463	0.806	0.63	0	1: LSC-1	EPB41L4A-AS1	EPB41L4A-AS1
PPP1R1B	0	0.695286	0.362	0.042	0	1: LSC-1	PPP1R1B	PPP1R1B
RPL27A	0	0.695201	0.993	0.962	0	1: LSC-1	RPL27A	RPL27A
RPL21	0	0.694912	0.998	0.99	0	1: LSC-1	RPL21	RPL21
EPAS1	0	0.693521	0.68	0.453	0	1: LSC-1	EPAS1	EPAS1
BCAM	0	0.692898	0.664	0.304	0	1: LSC-1	BCAM	BCAM
RPL36	0	0.690754	0.998	0.988	0	1: LSC-1	RPL36	RPL36
FBL	0	0.690043	0.723	0.499	0	1: LSC-1	FBL	FBL
PGF	0	0.687859	0.362	0.088	0	1: LSC-1	PGF	PGF
SNHG5	0	0.674124	0.957	0.877	0	1: LSC-1	SNHG5	SNHG5
MEIS2	0	0.672722	0.398	0.104	0	1: LSC-1	MEIS2	MEIS2
RPLP1	0	0.665673	1	0.998	0	1: LSC-1	RPLP1	RPLP1
BTF3	0	0.663933	0.99	0.967	0	1: LSC-1	BTF3	BTF3
PTK2B	0	0.662035	0.382	0.115	0	1: LSC-1	PTK2B	PTK2B
RPL30	0	0.656477	0.999	0.993	0	1: LSC-1	RPL30	RPL30
RPL6	0	0.654992	0.996	0.983	0	1: LSC-1	RPL6	RPL6
EIF4B	0	0.651123	0.814	0.667	0	1: LSC-1	EIF4B	EIF4B
MIR205HG	0	0.647684	0.99	0.667	0	1: LSC-1	MIR205HG	MIR205HG
RPS20	0	0.647499	0.991	0.964	0	1: LSC-1	RPS20	RPS20
SULT1E1	0	0.646679	0.247	0.006	0	1: LSC-1	SULT1E1	SULT1E1
RPSA	0	0.644299	0.986	0.96	0	1: LSC-1	RPSA	RPSA
ETS2	0	0.644042	0.753	0.578	0	1: LSC-1	ETS2	ETS2
TP63	0	0.640179	0.502	0.281	0	1: LSC-1	TP63	TP63
RPS5	0	0.634009	0.994	0.976	0	1: LSC-1	RPS5	RPS5
RPL18A	0	0.629891	0.998	0.988	0	1: LSC-1	RPL18A	RPL18A
RPS14	0	0.627273	0.998	0.992	0	1: LSC-1	RPS14	RPS14
CIRBP	0	0.625499	0.973	0.927	0	1: LSC-1	CIRBP	CIRBP
LAMB3	0	0.621612	0.743	0.437	0	1: LSC-1	LAMB3	LAMB3
RPS21	0	0.619832	0.998	0.988	0	1: LSC-1	RPS21	RPS21
LINC01578	0	0.614011	0.881	0.775	0	1: LSC-1	LINC01578	LINC01578
RPL23A	0	0.611084	0.998	0.986	0	1: LSC-1	RPL23A	RPL23A
RPL26	0	0.609571	0.999	0.99	0	1: LSC-1	RPL26	RPL26
RSL24D1	0	0.606769	0.833	0.733	0	1: LSC-1	RSL24D1	RSL24D1
RPS23	0	0.600932	0.999	0.991	0	1: LSC-1	RPS23	RPS23
RPL29	0	0.597798	0.998	0.986	0	1: LSC-1	RPL29	RPL29
MEG3	0	0.595374	0.435	0.155	0	1: LSC-1	MEG3	MEG3
RPL36A	0	0.590936	0.991	0.971	0	1: LSC-1	RPL36A	RPL36A
ZBTB16	0	0.585401	0.432	0.16	0	1: LSC-1	ZBTB16	ZBTB16
EEF1D	0	0.584149	0.987	0.962	0	1: LSC-1	EEF1D	EEF1D
SINHCAF	0	0.584106	0.593	0.391	0	1: LSC-1	SINHCAF	SINHCAF
EGR1	5.04E-304	0.774765	0.87	0.725	1.39E-299	1: LSC-1	EGR1	EGR1
H1FX	2.03E-289	0.662267	0.816	0.692	5.62E-285	1: LSC-1	H1FX	H1FX
CXADR	3.60E-283	0.637544	0.769	0.575	9.97E-279	1: LSC-1	CXADR	CXADR
MT-ATP6	4.21E-278	0.771789	0.999	0.988	1.16E-273	1: LSC-1	MT-ATP6	MT-ATP6
PIK3R1	3.93E-274	0.603265	0.411	0.212	1.09E-269	1: LSC-1	PIK3R1	PIK3R1
TENT5A	1.44E-270	0.694666	0.676	0.476	3.98E-266	1: LSC-1	TENT5A	TENT5A
ID1	5.13E-268	0.687904	0.88	0.715	1.42E-263	1: LSC-1	ID1	ID1
DUSP1	1.45E-264	0.90875	0.947	0.825	4.01E-260	1: LSC-1	DUSP1	DUSP1
ATF3	7.24E-260	0.993554	0.818	0.671	2.00E-255	1: LSC-1	ATF3	ATF3
CBR1	3.55E-255	0.608633	0.685	0.543	9.83E-251	1: LSC-1	CBR1	CBR1
CITED2	1.52E-243	0.723104	0.662	0.46	4.21E-239	1: LSC-1	CITED2	CITED2
RPL31	5.90E-237	0.656709	0.975	0.946	1.63E-232	1: LSC-1	RPL31	RPL31
ZFP36	9.00E-237	0.752309	0.943	0.828	2.49E-232	1: LSC-1	ZFP36	ZFP36
MT-CYB	5.44E-233	0.596176	0.997	0.995	1.51E-228	1: LSC-1	MT-CYB	MT-CYB
NCOA7	3.18E-228	1.15655	0.603	0.457	8.81E-224	1: LSC-1	NCOA7	NCOA7
IER2	7.39E-214	0.71514	0.941	0.886	2.04E-209	1: LSC-1	IER2	IER2
SGK1	6.97E-182	0.591259	0.815	0.676	1.93E-177	1: LSC-1	SGK1	SGK1
TUBA1A	2.50E-177	0.69304	0.554	0.388	6.93E-173	1: LSC-1	TUBA1A	TUBA1A
KRT17	4.32E-165	1.11874	0.645	0.502	1.19E-160	1: LSC-1	KRT17	KRT17
TSC22D3	6.84E-147	0.627352	0.751	0.664	1.89E-142	1: LSC-1	TSC22D3	TSC22D3
MTRNR2L12	2.38E-134	0.814511	0.562	0.451	6.60E-130	1: LSC-1	MTRNR2L12	MTRNR2L12
JUND	3.19E-120	0.714496	0.954	0.951	8.83E-116	1: LSC-1	JUND	JUND
MMP3	0	4.09214	0.726	0.086	0	11: SK	MMP3	MMP3
SAA1	0	3.30816	0.995	0.33	0	11: SK	SAA1	SAA1
DCN	0	2.74833	1	0.621	0	11: SK	DCN	DCN
CYTL1	0	2.7053	0.695	0.097	0	11: SK	CYTL1	CYTL1
MRPS24	0	2.6006	0.987	0.76	0	11: SK	MRPS24	MRPS24
APOD	0	2.56838	1	0.449	0	11: SK	APOD	APOD
ITGBL1	0	2.48342	0.987	0.217	0	11: SK	ITGBL1	ITGBL1
EMP3	0	2.36216	0.984	0.46	0	11: SK	EMP3	EMP3
SOD3	0	2.32667	0.988	0.319	0	11: SK	SOD3	SOD3
CST3	0	2.32607	1	0.977	0	11: SK	CST3	CST3
CCL2	0	2.28019	0.732	0.142	0	11: SK	CCL2	CCL2
MT2A	0	2.22707	1	0.902	0	11: SK	MT2A	MT2A
AKR1C2	0	2.16302	0.946	0.394	0	11: SK	AKR1C2	AKR1C2
GRP	0	2.11904	0.862	0.13	0	11: SK	GRP	GRP
PTX3	0	2.05659	0.528	0.078	0	11: SK	PTX3	PTX3
VIM	0	2.03007	0.998	0.469	0	11: SK	VIM	VIM
IGFBP6	0	1.94195	0.992	0.757	0	11: SK	IGFBP6	IGFBP6
TNFRSF12A	0	1.93185	0.975	0.63	0	11: SK	TNFRSF12A	TNFRSF12A
CCK	0	1.92357	0.71	0.165	0	11: SK	CCK	CCK
FXYD5	0	1.84833	0.939	0.322	0	11: SK	FXYD5	FXYD5
ANXA5	0	1.84222	0.987	0.563	0	11: SK	ANXA5	ANXA5
S100A10	0	1.80369	1	0.963	0	11: SK	S100A10	S100A10
KERA	0	1.78428	0.993	0.165	0	11: SK	KERA	KERA
NNMT	0	1.7457	0.944	0.247	0	11: SK	NNMT	NNMT
PLAC9	0	1.67825	0.954	0.233	0	11: SK	PLAC9	PLAC9
ECM1	0	1.62479	0.927	0.427	0	11: SK	ECM1	ECM1
SELSENOM	0	1.59156	0.974	0.521	0	11: SK	SELSENOM	SELSENOM
CDC42EP2	0	1.58568	0.767	0.127	0	11: SK	CDC42EP2	CDC42EP2
FAM107B	0	1.57832	0.88	0.453	0	11: SK	FAM107B	FAM107B
SPARCL1	0	1.57206	0.887	0.207	0	11: SK	SPARCL1	SPARCL1
IFITM2	0	1.55213	0.918	0.337	0	11: SK	IFITM2	IFITM2
ANGPTL5	0	1.54889	0.789	0.102	0	11: SK	ANGPTL5	ANGPTL5
CXCL1	0	1.5474	0.577	0.216	0	11: SK	CXCL1	CXCL1
LUM	0	1.47676	0.989	0.29	0	11: SK	LUM	LUM
CTSL	0	1.47195	0.936	0.513	0	11: SK	CTSL	CTSL
CFH	0	1.46818	0.811	0.225	0	11: SK	CFH	CFH
RARRES1	0	1.42227	0.898	0.236	0	11: SK	RARRES1	RARRES1
LGALS1	0	1.41614	0.978	0.446	0	11: SK	LGALS1	LGALS1
SEC62	0	1.39929	0.971	0.844	0	11: SK	SEC62	SEC62
HTRA1	0	1.39653	0.973	0.594	0	11: SK	HTRA1	HTRA1
CDC42EP3	0	1.39178	0.766	0.236	0	11: SK	CDC42EP3	CDC42EP3
SBDS	0	1.37671	0.973	0.839	0	11: SK	SBDS	SBDS
PPA1	0	1.35331	0.937	0.802	0	11: SK	PPA1	PPA1
AOPEP	0	1.3427	0.841	0.497	0	11: SK	AOPEP	AOPEP
IRX1	0	1.33583	0.65	0.083	0	11: SK	IRX1	IRX1
SSR3	0	1.33205	0.877	0.612	0	11: SK	SSR3	SSR3
TNFRSF11B	0	1.32977	0.554	0.113	0	11: SK	TNFRSF11B	TNFRSF11B
TWIST1	0	1.32536	0.783	0.183	0	11: SK	TWIST1	TWIST1
PGRMC1	0	1.32316	0.911	0.625	0	11: SK	PGRMC1	PGRMC1
SERPINF1	0	1.3155	0.954	0.611	0	11: SK	SERPINF1	SERPINF1
FXYD1	0	1.31418	0.719	0.14	0	11: SK	FXYD1	FXYD1
IFITM3	0	1.30948	0.99	0.677	0	11: SK	IFITM3	IFITM3
COL12A1	0	1.30422	0.941	0.285	0	11: SK	COL12A1	COL12A1
DSTN	0	1.27719	0.996	0.946	0	11: SK	DSTN	DSTN
IL32	0	1.27595	0.614	0.131	0	11: SK	IL32	IL32
CYTOR	0	1.27324	0.717	0.258	0	11: SK	CYTOR	CYTOR
ANGPTL7	0	1.25406	0.985	0.31	0	11: SK	ANGPTL7	ANGPTL7
MME	0	1.25278	0.771	0.211	0	11: SK	MME	MME
FAM3C	0	1.23951	0.807	0.41	0	11: SK	FAM3C	FAM3C
PDCD5	0	1.23698	0.897	0.668	0	11: SK	PDCD5	PDCD5
CXCL8	0	1.21348	0.673	0.22	0	11: SK	CXCL8	CXCL8
PTGDS	0	1.21335	0.997	0.357	0	11: SK	PTGDS	PTGDS
MT1A	0	1.21096	0.411	0.128	0	11: SK	MT1A	MT1A
CD99	0	1.20846	0.982	0.886	0	11: SK	CD99	CD99
SOD2	0	1.1812	0.927	0.589	0	11: SK	SOD2	SOD2
RBM8A	0	1.16194	0.931	0.81	0	11: SK	RBM8A	RBM8A
WTAP	0	1.15324	0.878	0.654	0	11: SK	WTAP	WTAP
HSPD1	0	1.1486	0.873	0.698	0	11: SK	HSPD1	HSPD1
SNHG7	0	1.14548	0.859	0.647	0	11: SK	SNHG7	SNHG7
SDCBP	0	1.14124	0.92	0.742	0	11: SK	SDCBP	SDCBP
SEPTIN7	0	1.13724	0.931	0.768	0	11: SK	SEPTIN7	SEPTIN7
HSP90AB1	0	1.13444	0.996	0.965	0	11: SK	HSP90AB1	HSP90AB1
NUCB2	0	1.13393	0.77	0.369	0	11: SK	NUCB2	NUCB2
MIR100HG	0	1.1325	0.699	0.172	0	11: SK	MIR100HG	MIR100HG
SFRP1	0	1.12146	0.629	0.112	0	11: SK	SFRP1	SFRP1
CRABP2	0	1.12024	0.78	0.258	0	11: SK	CRABP2	CRABP2
PLIN3	0	1.11786	0.756	0.505	0	11: SK	PLIN3	PLIN3
CXCL2	0	1.11632	0.756	0.331	0	11: SK	CXCL2	CXCL2
ANXA1	0	1.09666	1	0.967	0	11: SK	ANXA1	ANXA1
LARP6	0	1.0922	0.721	0.22	0	11: SK	LARP6	LARP6
BMERB1	0	1.09158	0.608	0.149	0	11: SK	BMERB1	BMERB1
SVIL	0	1.08358	0.737	0.382	0	11: SK	SVIL	SVIL
VASN	0	1.08119	0.667	0.214	0	11: SK	VASN	VASN
FOSL1	0	1.08052	0.939	0.65	0	11: SK	FOSL1	FOSL1
MTHFD2L	0	1.07987	0.634	0.277	0	11: SK	MTHFD2L	MTHFD2L
IRF1	0	1.07655	0.746	0.478	0	11: SK	IRF1	IRF1
GNG11	0	1.07311	0.752	0.218	0	11: SK	GNG11	GNG11
DNAJA1	0	1.07165	0.969	0.826	0	11: SK	DNAJA1	DNAJA1
THBS4	0	1.05169	0.841	0.138	0	11: SK	THBS4	THBS4
SELSENOP	0	1.05046	0.834	0.457	0	11: SK	SELSENOP	SELSENOP
SSR4	0	1.05038	0.967	0.883	0	11: SK	SSR4	SSR4
HSPE1	0	1.04678	0.927	0.859	0	11: SK	HSPE1	HSPE1
BNIP3	0	1.04186	0.726	0.289	0	11: SK	BNIP3	BNIP3
SEC61G	0	1.029	0.955	0.872	0	11: SK	SEC61G	SEC61G
FHL1	0	1.02277	0.662	0.2	0	11: SK	FHL1	FHL1
PLPP3	0	1.02145	0.705	0.24	0	11: SK	PLPP3	PLPP3
FGFR1	0	1.0077	0.718	0.232	0	11: SK	FGFR1	FGFR1
ETHE1	0	1.00392	0.74	0.48	0	11: SK	ETHE1	ETHE1
DRAP1	0	1.00391	0.915	0.774	0	11: SK	DRAP1	DRAP1
FTL	0	1.00384	1	0.989	0	11: SK	FTL	FTL
PMP22	0	1.00259	0.77	0.295	0	11: SK	PMP22	PMP22
PPP1R14B	0	1.00145	0.922	0.786	0	11: SK	PPP1R14B	PPP1R14B
SLC3A2	0	0.998409	0.921	0.793	0	11: SK	SLC3A2	SLC3A2
TFPI	0	0.995194	0.597	0.117	0	11: SK	TFPI	TFPI
OLFML3	0	0.99379	0.728	0.169	0	11: SK	OLFML3	OLFML3
CNN3	0	0.989714	0.812	0.549	0	11: SK	CNN3	CNN3
STEAP4	0	0.987196	0.772	0.193	0	11: SK	STEAP4	STEAP4
SERPING1	0	0.985702	0.889	0.335	0	11: SK	SERPING1	SERPING1
MAP1LC3B	0	0.985543	0.918	0.802	0	11: SK	MAP1LC3B	MAP1LC3B
MED10	0	0.985353	0.805	0.563	0	11: SK	MED10	MED10
MT1M	0	0.983678	0.572	0.232	0	11: SK	MT1M	MT1M
FNDC3A	0	0.971709	0.649	0.27	0	11: SK	FNDC3A	FNDC3A
TIMP3	0	0.969121	0.861	0.403	0	11: SK	TIMP3	TIMP3
PRRX1	0	0.967935	0.731	0.197	0	11: SK	PRRX1	PRRX1
GLT8D2	0	0.965341	0.618	0.118	0	11: SK	GLT8D2	GLT8D2
CALD1	0	0.964505	0.868	0.421	0	11: SK	CALD1	CALD1
RAB32	0	0.963164	0.611	0.249	0	11: SK	RAB32	RAB32
SRP19	0	0.961605	0.824	0.601	0	11: SK	SRP19	SRP19
DAD1	0	0.961488	0.936	0.783	0	11: SK	DAD1	DAD1
AK6	0	0.960458	0.706	0.419	0	11: SK	AK6	AK6
REXO2	0	0.955114	0.791	0.576	0	11: SK	REXO2	REXO2
SKP1	0	0.938622	0.995	0.962	0	11: SK	SKP1	SKP1
CPQ	0	0.938205	0.619	0.145	0	11: SK	CPQ	CPQ
S100A3	0	0.936263	0.425	0.067	0	11: SK	S100A3	S100A3
PFN1	0	0.935974	0.973	0.915	0	11: SK	PFN1	PFN1
RRP15	0	0.934891	0.663	0.345	0	11: SK	RRP15	RRP15
NFE2L2	0	0.928316	0.931	0.844	0	11: SK	NFE2L2	NFE2L2
TAF1D	0	0.926077	0.797	0.548	0	11: SK	TAF1D	TAF1D
GLRX2	0	0.921115	0.61	0.264	0	11: SK	GLRX2	GLRX2
ECRG4	0	0.920266	0.597	0.132	0	11: SK	ECRG4	ECRG4
EVA1B	0	0.916219	0.582	0.212	0	11: SK	EVA1B	EVA1B
PANTR1	0	0.913573	0.525	0.082	0	11: SK	PANTR1	PANTR1
CCDC85B	0	0.909505	0.788	0.637	0	11: SK	CCDC85B	CCDC85B
SELSENOS	0	0.90272	0.896	0.753	0	11: SK	SELSENOS	SELSENOS
TRNP1	0	0.902661	0.536	0.137	0	11: SK	TRNP1	TRNP1
EIF3J	0	0.90107	0.816	0.638	0	11: SK	EIF3J	EIF3J
SMIM3	0	0.892849	0.585	0.186	0	11: SK	SMIM3	SMIM3
TXNL1	0	0.89166	0.827	0.638	0	11: SK	TXNL1	TXNL1
S100A11	0	0.8901	0.999	0.974	0	11: SK	S100A11	S100A11
RWDD1	0	0.882722	0.869	0.742	0	11: SK	RWDD1	RWDD1
CRNDE	0	0.876438	0.717	0.41	0	11: SK	CRNDE	CRNDE
UBE2S	0	0.876282	0.774	0.487	0	11: SK	UBE2S	UBE2S
PSMA7	0	0.87064	0.95	0.886	0	11: SK	PSMA7	PSMA7
PAK2	0	0.869706	0.733	0.523	0	11: SK	PAK2	PAK2
ERCC6	0	0.868787	0.581	0.262	0	11: SK	ERCC6	ERCC6
LHFPL6	0	0.866101	0.617	0.228	0	11: SK	LHFPL6	LHFPL6
DDX24	0	0.866059	0.914	0.818	0	11: SK	DDX24	DDX24
PCMT1	0	0.862541	0.804	0.606	0	11: SK	PCMT1	PCMT1
SEPTIN11	0	0.861175	0.643	0.207	0	11: SK	SEPTIN11	SEPTIN11
SRP14	0	0.860318	0.994	0.97	0	11: SK	SRP14	SRP14
NSRP1	0	0.858998	0.717	0.522	0	11: SK	NSRP1	NSRP1
FHL2	0	0.853208	0.785	0.51	0	11: SK	FHL2	FHL2
DAB2	0	0.841103	0.591	0.156	0	11: SK	DAB2	DAB2
PIP4P2	0	0.835937	0.535	0.16	0	11: SK	PIP4P2	PIP4P2
SERPINB6	0	0.830573	0.608	0.331	0	11: SK	SERPINB6	SERPINB6
RAN	0	0.828924	0.965	0.877	0	11: SK	RAN	RAN
CEBPZ	0	0.825513	0.722	0.535	0	11: SK	CEBPZ	CEBPZ
MGST3	0	0.817992	0.925	0.811	0	11: SK	MGST3	MGST3
SEC61B	0	0.807103	0.914	0.825	0	11: SK	SEC61B	SEC61B
SRRM2	0	0.806969	0.871	0.759	0	11: SK	SRRM2	SRRM2
NDUFAF4	0	0.806095	0.564	0.257	0	11: SK	NDUFAF4	NDUFAF4
NOL7	0	0.801573	0.833	0.684	0	11: SK	NOL7	NOL7
COL8A1	0	0.800463	0.522	0.104	0	11: SK	COL8A1	COL8A1
EIF2S2	0	0.79937	0.856	0.743	0	11: SK	EIF2S2	EIF2S2
RNASEK	0	0.796826	0.955	0.904	0	11: SK	RNASEK	RNASEK
EIF5B	0	0.796678	0.847	0.73	0	11: SK	EIF5B	EIF5B
ANPEP	0	0.786203	0.477	0.099	0	11: SK	ANPEP	ANPEP
TMEM70	0	0.784291	0.546	0.283	0	11: SK	TMEM70	TMEM70
OSTC	0	0.777398	0.783	0.616	0	11: SK	OSTC	OSTC
PTMA	0	0.776687	1	0.991	0	11: SK	PTMA	PTMA
HGF	0	0.775141	0.425	0.07	0	11: SK	HGF	HGF
GSTM3	0	0.768753	0.608	0.261	0	11: SK	GSTM3	GSTM3
TBCA	0	0.768482	0.895	0.815	0	11: SK	TBCA	TBCA
PPIB	0	0.766879	0.88	0.776	0	11: SK	PPIB	PPIB
PDGFRL	0	0.765582	0.522	0.11	0	11: SK	PDGFRL	PDGFRL
GSTO1	0	0.763576	0.839	0.72	0	11: SK	GSTO1	GSTO1
MGLL	0	0.761896	0.503	0.167	0	11: SK	MGLL	MGLL
ERVK3-1	0	0.761117	0.599	0.341	0	11: SK	ERVK3-1	ERVK3-1
PA2G4	0	0.752801	0.838	0.73	0	11: SK	PA2G4	PA2G4
RPL36AL	0	0.752229	0.991	0.953	0	11: SK	RPL36AL	RPL36AL
COX7A1	0	0.75206	0.751	0.462	0	11: SK	COX7A1	COX7A1
SEC11A	0	0.749037	0.842	0.715	0	11: SK	SEC11A	SEC11A
AKR1C1	0	0.748831	0.713	0.374	0	11: SK	AKR1C1	AKR1C1
CD163L1	0	0.741984	0.426	0.07	0	11: SK	CD163L1	CD163L1
ENPP1	0	0.740954	0.517	0.115	0	11: SK	ENPP1	ENPP1
KDR	0	0.74042	0.516	0.101	0	11: SK	KDR	KDR
C8orf33	0	0.738798	0.539	0.267	0	11: SK	C8orf33	C8orf33
CCDC107	0	0.737031	0.516	0.237	0	11: SK	CCDC107	CCDC107
SON	0	0.73659	0.912	0.841	0	11: SK	SON	SON
NCL	0	0.736419	0.913	0.849	0	11: SK	NCL	NCL
SPCS2	0	0.734665	0.902	0.808	0	11: SK	SPCS2	SPCS2
CD40	0	0.732994	0.478	0.174	0	11: SK	CD40	CD40
ZNF106	0	0.731512	0.562	0.287	0	11: SK	ZNF106	ZNF106
MXRA7	0	0.730875	0.699	0.443	0	11: SK	MXRA7	MXRA7
ARHGAP29	0	0.726907	0.532	0.167	0	11: SK	ARHGAP29	ARHGAP29
DYNLL1	0	0.725102	0.943	0.852	0	11: SK	DYNLL1	DYNLL1
NTF3	0	0.724783	0.403	0.114	0	11: SK	NTF3	NTF3
EIF1B	0	0.724482	0.923	0.78	0	11: SK	EIF1B	EIF1B
H2AFZ	0	0.718083	0.961	0.892	0	11: SK	H2AFZ	H2AFZ
AXL	0	0.705329	0.516	0.203	0	11: SK	AXL	AXL
BZW1	0	0.702133	0.924	0.841	0	11: SK	BZW1	BZW1
TP53RK	0	0.698751	0.514	0.244	0	11: SK	TP53RK	TP53RK
NDUFC2	0	0.696886	0.888	0.782	0	11: SK	NDUFC2	NDUFC2
CLIC4	0	0.695156	0.528	0.174	0	11: SK	CLIC4	CLIC4
LUCAT1	0	0.689265	0.522	0.146	0	11: SK	LUCAT1	LUCAT1
WFDC1	0	0.686267	0.355	0.03	0	11: SK	WFDC1	WFDC1
MIR4435-2HG	0	0.678413	0.418	0.16	0	11: SK	MIR4435-2HG	MIR4435-2HG
COLSEC12	0	0.674861	0.556	0.198	0	11: SK	COLSEC12	COLSEC12
SPCS1	0	0.674147	0.926	0.842	0	11: SK	SPCS1	SPCS1
GNG5	0	0.670523	0.914	0.827	0	11: SK	GNG5	GNG5
POLR2L	0	0.666197	0.966	0.912	0	11: SK	POLR2L	POLR2L
LAPTM4A	0	0.662407	0.976	0.924	0	11: SK	LAPTM4A	LAPTM4A
PLSCR4	0	0.660353	0.506	0.156	0	11: SK	PLSCR4	PLSCR4
ETS1	0	0.659596	0.427	0.121	0	11: SK	ETS1	ETS1
TNFAIP2	0	0.657722	0.478	0.167	0	11: SK	TNFAIP2	TNFAIP2
SAP18	0	0.654972	0.945	0.888	0	11: SK	SAP18	SAP18
CLDN11	0	0.645318	0.408	0.091	0	11: SK	CLDN11	CLDN11
PEBP1	0	0.638738	0.985	0.938	0	11: SK	PEBP1	PEBP1
POMP	0	0.636466	0.933	0.874	0	11: SK	POMP	POMP
TWIST2	0	0.634686	0.465	0.113	0	11: SK	TWIST2	TWIST2
PEAK1	0	0.6337	0.412	0.121	0	11: SK	PEAK1	PEAK1
GABARAPL2	0	0.630398	0.91	0.83	0	11: SK	GABARAPL2	GABARAPL2
FERMT2	0	0.630171	0.454	0.136	0	11: SK	FERMT2	FERMT2
SNX21	0	0.628444	0.417	0.161	0	11: SK	SNX21	SNX21
ARHGAP20	0	0.619116	0.349	0.068	0	11: SK	ARHGAP20	ARHGAP20
PTRH2	0	0.61813	0.426	0.158	0	11: SK	PTRH2	PTRH2
TMBIM6	0	0.616891	0.942	0.892	0	11: SK	TMBIM6	TMBIM6
PSMB1	0	0.615864	0.943	0.88	0	11: SK	PSMB1	PSMB1
ABI3BP	0	0.614188	0.567	0.232	0	11: SK	ABI3BP	ABI3BP
IGFBP2	0	0.613367	0.975	0.876	0	11: SK	IGFBP2	IGFBP2
DKK2	0	0.609521	0.528	0.127	0	11: SK	DKK2	DKK2
AC005165.1	0	0.60622	0.435	0.106	0	11: SK	AC005165.1	AC005165.1
PCOLCE2	0	0.595211	0.373	0.106	0	11: SK	PCOLCE2	PCOLCE2
RASSF8	0	0.590931	0.401	0.142	0	11: SK	RASSF8	RASSF8
MAGI2-AS3	0	0.587165	0.441	0.15	0	11: SK	MAGI2-AS3	MAGI2-AS3
TBX2	0	0.587028	0.394	0.09	0	11: SK	TBX2	TBX2
CD34	0	0.585451	0.439	0.087	0	11: SK	CD34	CD34
TMEM106C	1.00E-305	0.689237	0.515	0.254	2.77E-301	11: SK	TMEM106C	TMEM106C
GTF2F2	4.63E-302	1.0105	0.645	0.442	1.28E-297	11: SK	GTF2F2	GTF2F2
TOMM5	1.07E-296	0.703442	0.84	0.746	2.96E-292	11: SK	TOMM5	TOMM5
TIPARP	1.65E-296	0.832701	0.828	0.65	4.57E-292	11: SK	TIPARP	TIPARP
LY6E	7.32E-294	0.710171	0.794	0.565	2.02E-289	11: SK	LY6E	LY6E
ARPC5	1.29E-293	0.756412	0.754	0.578	3.56E-289	11: SK	ARPC5	ARPC5
CEBPD	3.21E-293	0.904127	0.895	0.783	8.89E-289	11: SK	CEBPD	CEBPD
HNRNPDL	9.79E-293	0.625103	0.95	0.891	2.71E-288	11: SK	HNRNPDL	HNRNPDL
AHR	3.98E-292	0.731544	0.678	0.436	1.10E-287	11: SK	AHR	AHR
PAK1IP1	4.10E-291	0.736648	0.527	0.277	1.13E-286	11: SK	PAK1IP1	PAK1IP1
ANKRD28	4.10E-289	0.685096	0.502	0.245	1.13E-284	11: SK	ANKRD28	ANKRD28
AHI1	1.71E-285	0.697977	0.605	0.336	4.73E-281	11: SK	AHI1	AHI1
SPOCK1	1.56E-284	0.586012	0.579	0.283	4.32E-280	11: SK	SPOCK1	SPOCK1
KRT10	6.76E-282	0.591197	0.938	0.877	1.87E-277	11: SK	KRT10	KRT10
MRPS6	7.39E-282	0.769729	0.748	0.585	2.04E-277	11: SK	MRPS6	MRPS6
MEF2A	7.56E-276	0.833841	0.612	0.388	2.09E-271	11: SK	MEF2A	MEF2A
MPHOSPH8	2.75E-273	0.756066	0.708	0.534	7.62E-269	11: SK	MPHOSPH8	MPHOSPH8
SUGT1	3.01E-273	0.774177	0.656	0.453	8.34E-269	11: SK	SUGT1	SUGT1
CTNNAL1	1.06E-272	0.687429	0.632	0.38	2.93E-268	11: SK	CTNNAL1	CTNNAL1
SPART	2.06E-270	0.716517	0.638	0.426	5.69E-266	11: SK	SPART	SPART
PDIA3	2.46E-269	0.638008	0.864	0.784	6.80E-265	11: SK	PDIA3	PDIA3
LRIF1	1.03E-268	0.776013	0.588	0.355	2.84E-264	11: SK	LRIF1	LRIF1
MIR22HG	9.87E-268	0.836456	0.775	0.602	2.73E-263	11: SK	MIR22HG	MIR22HG
ATP6V0E1	7.43E-262	0.586316	0.915	0.871	2.05E-257	11: SK	ATP6V0E1	ATP6V0E1
DDX21	3.25E-259	0.689195	0.825	0.716	8.98E-255	11: SK	DDX21	DDX21
BCAP29	6.03E-259	0.673449	0.572	0.332	1.67E-254	11: SK	BCAP29	BCAP29
CAVIN3	1.31E-258	0.621087	0.528	0.272	3.63E-254	11: SK	CAVIN3	CAVIN3
DNAJC8	2.48E-257	0.70736	0.744	0.617	6.87E-253	11: SK	DNAJC8	DNAJC8
MYDGF	9.08E-256	0.677074	0.773	0.637	2.51E-251	11: SK	MYDGF	MYDGF
ZFP91	3.90E-255	0.734037	0.683	0.512	1.08E-250	11: SK	ZFP91	ZFP91
ELOC	3.14E-253	0.679839	0.866	0.795	8.68E-249	11: SK	ELOC	ELOC
GPATCH4	4.13E-250	0.697981	0.526	0.299	1.14E-245	11: SK	GPATCH4	GPATCH4
ILF2	1.63E-247	0.675827	0.76	0.632	4.51E-243	11: SK	ILF2	ILF2
FADS3	2.59E-243	0.584929	0.451	0.213	7.18E-239	11: SK	FADS3	FADS3
ZNF706	2.20E-242	0.652501	0.853	0.793	6.10E-238	11: SK	ZNF706	ZNF706
EIF5	1.91E-241	0.675468	0.865	0.787	5.29E-237	11: SK	EIF5	EIF5
UAP1	6.62E-241	0.709856	0.658	0.462	1.83E-236	11: SK	UAP1	UAP1
CCDC174	2.44E-238	0.642626	0.467	0.243	6.75E-234	11: SK	CCDC174	CCDC174
SNHG17	5.30E-238	0.632031	0.513	0.279	1.47E-233	11: SK	SNHG17	SNHG17
S100A13	5.04E-235	0.671404	0.82	0.73	1.39E-230	11: SK	S100A13	S100A13
GRPEL1	3.13E-234	0.681517	0.663	0.482	8.67E-230	11: SK	GRPEL1	GRPEL1
DDX18	7.22E-234	0.667194	0.721	0.581	2.00E-229	11: SK	DDX18	DDX18
NR3C1	1.40E-233	0.639069	0.543	0.318	3.88E-229	11: SK	NR3C1	NR3C1
SVIP	5.53E-232	0.645003	0.565	0.339	1.53E-227	11: SK	SVIP	SVIP
PRPF4B	7.37E-232	0.686102	0.695	0.532	2.04E-227	11: SK	PRPF4B	PRPF4B
WASF2	8.36E-230	0.668116	0.708	0.545	2.31E-225	11: SK	WASF2	WASF2
JAK1	1.61E-228	0.655663	0.759	0.636	4.46E-224	11: SK	JAK1	JAK1
EPGN	2.48E-226	0.665055	0.357	0.148	6.85E-222	11: SK	EPGN	EPGN
SNHG12	7.33E-222	0.808726	0.497	0.279	2.03E-217	11: SK	SNHG12	SNHG12
ADI1	1.38E-220	0.712981	0.744	0.634	3.82E-216	11: SK	ADI1	ADI1
SSB	3.07E-219	0.634718	0.748	0.628	8.49E-215	11: SK	SSB	SSB
FDX1	1.25E-218	0.686086	0.695	0.564	3.46E-214	11: SK	FDX1	FDX1
CCT2	5.02E-215	0.634006	0.691	0.544	1.39E-210	11: SK	CCT2	CCT2
CCT6A	7.41E-215	0.653894	0.704	0.575	2.05E-210	11: SK	CCT6A	CCT6A
YY1	7.48E-212	0.665998	0.73	0.621	2.07E-207	11: SK	YY1	YY1
RBIS	5.61E-210	0.630465	0.735	0.605	1.55E-205	11: SK	RBIS	RBIS
NRP2	1.67E-209	0.614069	0.57	0.345	4.62E-205	11: SK	NRP2	NRP2
DNAJC2	8.91E-209	0.675241	0.567	0.371	2.46E-204	11: SK	DNAJC2	DNAJC2
RABAC1	2.89E-207	0.585674	0.827	0.757	7.98E-203	11: SK	RABAC1	RABAC1
MRPS18C	6.97E-207	0.672789	0.634	0.482	1.93E-202	11: SK	MRPS18C	MRPS18C
ID3	3.69E-205	1.85996	0.673	0.488	1.02E-200	11: SK	ID3	ID3
MT1E	1.11E-203	0.674674	0.799	0.618	3.07E-199	11: SK	MT1E	MT1E
SNRPN	8.17E-202	0.620808	0.69	0.557	2.26E-197	11: SK	SNRPN	SNRPN
PSME2	9.66E-202	0.608867	0.741	0.621	2.67E-197	11: SK	PSME2	PSME2
SRI	4.22E-199	0.650687	0.667	0.535	1.17E-194	11: SK	SRI	SRI
DERL2	2.15E-196	0.614976	0.549	0.365	5.93E-192	11: SK	DERL2	DERL2
PTTG1IP	7.28E-195	0.60643	0.676	0.531	2.01E-190	11: SK	PTTG1IP	PTTG1IP
TRAPPC4	1.17E-194	0.617505	0.574	0.397	3.23E-190	11: SK	TRAPPC4	TRAPPC4
CACYBP	3.21E-194	0.639345	0.669	0.53	8.88E-190	11: SK	CACYBP	CACYBP
PELO	5.59E-193	0.585291	0.475	0.269	1.55E-188	11: SK	PELO	PELO
PITPNB	6.11E-192	0.597842	0.618	0.463	1.69E-187	11: SK	PITPNB	PITPNB
RAB34	4.66E-189	0.591063	0.605	0.426	1.29E-184	11: SK	RAB34	RAB34
HAX1	2.13E-186	0.630741	0.658	0.54	5.88E-182	11: SK	HAX1	HAX1
NIFK	1.21E-185	0.668566	0.625	0.481	3.34E-181	11: SK	NIFK	NIFK
UBL3	9.79E-185	0.602963	0.632	0.475	2.71E-180	11: SK	UBL3	UBL3
SPAG9	5.78E-183	0.584694	0.743	0.62	1.60E-178	11: SK	SPAG9	SPAG9
OPTN	8.39E-182	0.614162	0.616	0.469	2.32E-177	11: SK	OPTN	OPTN
CHIC2	2.45E-180	0.632205	0.612	0.467	6.79E-176	11: SK	CHIC2	CHIC2
COPRS	2.08E-178	0.60774	0.544	0.374	5.76E-174	11: SK	COPRS	COPRS
PXDC1	1.24E-177	0.593481	0.524	0.337	3.43E-173	11: SK	PXDC1	PXDC1
NDUFAF2	4.75E-173	0.600742	0.555	0.388	1.31E-168	11: SK	NDUFAF2	NDUFAF2
CCDC47	1.53E-169	0.588312	0.671	0.56	4.23E-165	11: SK	CCDC47	CCDC47
COA4	2.13E-169	0.634457	0.61	0.483	5.90E-165	11: SK	COA4	COA4
HNRNPH1	8.43E-169	0.706311	0.824	0.771	2.33E-164	11: SK	HNRNPH1	HNRNPH1
UPF3A	6.65E-152	0.60274	0.615	0.496	1.84E-147	11: SK	UPF3A	UPF3A
SLC25A37	4.74E-151	0.660953	0.555	0.403	1.31E-146	11: SK	SLC25A37	SLC25A37
PLAT	4.73E-147	0.91638	0.537	0.388	1.31E-142	11: SK	PLAT	PLAT
MTLN	1.74E-143	0.601069	0.558	0.426	4.82E-139	11: SK	MTLN	MTLN
IFRD1	4.62E-122	0.60947	0.634	0.523	1.28E-117	11: SK	IFRD1	IFRD1
S100A2	0	3.03913	0.997	0.548	0	4: LSE	S100A2	S100A2
KRT6A	0	2.73119	0.691	0.22	0	4: LSE	KRT6A	KRT6A
AREG	0	2.297	0.958	0.523	0	4: LSE	AREG	AREG
SFN	0	1.57246	0.998	0.732	0	4: LSE	SFN	SFN
RPS10	0	1.56557	0.999	0.951	0	4: LSE	RPS10	RPS10
FGFBP1	0	1.52001	0.975	0.54	0	4: LSE	FGFBP1	FGFBP1
HMGA1	0	1.50409	0.836	0.661	0	4: LSE	HMGA1	HMGA1
KRT14	0	1.50361	0.977	0.578	0	4: LSE	KRT14	KRT14
S100A14	0	1.49946	0.959	0.613	0	4: LSE	S100A14	S100A14
RPL5	0	1.46982	1	0.984	0	4: LSE	RPL5	RPL5
RPL8	0	1.46125	1	0.992	0	4: LSE	RPL8	RPL8
RPL7A	0	1.46046	1	0.989	0	4: LSE	RPL7A	RPL7A
TNFRSF12A	0	1.44807	0.98	0.631	0	4: LSE	TNFRSF12A	TNFRSF12A
RPLP0	0	1.44135	1	0.982	0	4: LSE	RPLP0	RPLP0
TM4SF1	0	1.42573	0.912	0.75	0	4: LSE	TM4SF1	TM4SF1
PHLDA2	0	1.42278	0.987	0.775	0	4: LSE	PHLDA2	PHLDA2
AQP3	0	1.3803	0.95	0.524	0	4: LSE	AQP3	AQP3
SLPI	0	1.37649	0.905	0.43	0	4: LSE	SLPI	SLPI
S100A16	0	1.37491	0.967	0.705	0	4: LSE	S100A16	S100A16
RPL11	0	1.36832	1	0.995	0	4: LSE	RPL11	RPL11
RPL18	0	1.35563	1	0.992	0	4: LSE	RPL18	RPL18
IGFBP3	0	1.35516	0.621	0.302	0	4: LSE	IGFBP3	IGFBP3
RPS7	0	1.319	1	0.988	0	4: LSE	RPS7	RPS7
GAPDH	0	1.28914	1	0.993	0	4: LSE	GAPDH	GAPDH
SLC25A6	0	1.27971	0.986	0.83	0	4: LSE	SLC25A6	SLC25A6
SERPINB2	0	1.25941	0.534	0.191	0	4: LSE	SERPINB2	SERPINB2
RPS3	0	1.25154	1	0.988	0	4: LSE	RPS3	RPS3
EEF1B2	0	1.24554	0.996	0.921	0	4: LSE	EEF1B2	EEF1B2
JPT1	0	1.21198	0.798	0.558	0	4: LSE	JPT1	JPT1
RPL12	0	1.19633	1	0.989	0	4: LSE	RPL12	RPL12
RPL10	0	1.1783	1	0.997	0	4: LSE	RPL10	RPL10
RPL18A	0	1.16256	1	0.988	0	4: LSE	RPL18A	RPL18A
RPS8	0	1.14691	1	0.992	0	4: LSE	RPS8	RPS8
TUBA1C	0	1.14437	0.939	0.71	0	4: LSE	TUBA1C	TUBA1C
SNHG29	0	1.13147	0.995	0.936	0	4: LSE	SNHG29	SNHG29
RACK1	0	1.11615	0.999	0.971	0	4: LSE	RACK1	RACK1
RPS13	0	1.10691	1	0.989	0	4: LSE	RPS13	RPS13
HNRNPA1	0	1.10298	0.955	0.889	0	4: LSE	HNRNPA1	HNRNPA1
RPS2	0	1.09506	0.999	0.989	0	4: LSE	RPS2	RPS2
RPL29	0	1.09185	1	0.986	0	4: LSE	RPL29	RPL29
EEF1G	0	1.08766	0.987	0.952	0	4: LSE	EEF1G	EEF1G
STK17A	0	1.07547	0.856	0.43	0	4: LSE	STK17A	STK17A
KRT17	0	1.06818	0.854	0.499	0	4: LSE	KRT17	KRT17
RPL14	0	1.06736	1	0.99	0	4: LSE	RPL14	RPL14
RPS17	0	1.06268	0.991	0.951	0	4: LSE	RPS17	RPS17
MALL	0	1.04466	0.825	0.533	0	4: LSE	MALL	MALL
RPL19	0	1.04459	1	0.993	0	4: LSE	RPL19	RPL19
LIMA1	0	1.03368	0.864	0.488	0	4: LSE	LIMA1	LIMA1
RPS6	0	1.02528	1	0.987	0	4: LSE	RPS6	RPS6
CAV2	0	1.01575	0.821	0.41	0	4: LSE	CAV2	CAV2
RPS27A	0	1.00499	1	0.992	0	4: LSE	RPS27A	RPS27A
FOSL1	0	0.987719	0.93	0.651	0	4: LSE	FOSL1	FOSL1
RPL6	0	0.976846	0.999	0.983	0	4: LSE	RPL6	RPL6
RPL28	0	0.968424	1	0.992	0	4: LSE	RPL28	RPL28
S100A8	0	0.957764	0.672	0.255	0	4: LSE	S100A8	S100A8
RPS4X	0	0.955401	1	0.99	0	4: LSE	RPS4X	RPS4X
RPS5	0	0.951849	0.998	0.976	0	4: LSE	RPS5	RPS5
RPL31	0	0.951056	0.975	0.947	0	4: LSE	RPL31	RPL31
NACA	0	0.946625	0.999	0.986	0	4: LSE	NACA	NACA
RPL7	0	0.945008	0.997	0.979	0	4: LSE	RPL7	RPL7
BTF3	0	0.942142	0.998	0.968	0	4: LSE	BTF3	BTF3
RPL17	0	0.935679	1	0.985	0	4: LSE	RPL17	RPL17
RPS18	0	0.932347	1	0.994	0	4: LSE	RPS18	RPS18
SH3BGRL3	0	0.931551	0.996	0.903	0	4: LSE	SH3BGRL3	SH3BGRL3
NME2	0	0.923363	0.996	0.96	0	4: LSE	NME2	NME2
KRT18	0	0.921653	0.95	0.636	0	4: LSE	KRT18	KRT18
TPI1	0	0.920106	0.978	0.907	0	4: LSE	TPI1	TPI1
ARPC5L	0	0.901742	0.885	0.642	0	4: LSE	ARPC5L	ARPC5L
SOX15	0	0.892505	0.84	0.551	0	4: LSE	SOX15	SOX15
CD74	0	0.885053	0.648	0.343	0	4: LSE	CD74	CD74
RPL13	0	0.869424	1	0.995	0	4: LSE	RPL13	RPL13
RPL10A	0	0.859298	0.998	0.981	0	4: LSE	RPL10A	RPL10A
HS3ST1	0	0.857531	0.629	0.291	0	4: LSE	HS3ST1	HS3ST1
RPL30	0	0.85403	1	0.993	0	4: LSE	RPL30	RPL30
RPLP2	0	0.846267	1	0.989	0	4: LSE	RPLP2	RPLP2
RPS19	0	0.844355	1	0.989	0	4: LSE	RPS19	RPS19
GJB3	0	0.843265	0.766	0.437	0	4: LSE	GJB3	GJB3
RPS12	0	0.84152	1	0.995	0	4: LSE	RPS12	RPS12
RPLP1	0	0.838783	1	0.998	0	4: LSE	RPLP1	RPLP1
PRELID1	0	0.833328	0.947	0.794	0	4: LSE	PRELID1	PRELID1
MMP10	0	0.824842	0.317	0.082	0	4: LSE	MMP10	MMP10
EIF6	0	0.820907	0.91	0.69	0	4: LSE	EIF6	EIF6
RPSA	0	0.820505	0.995	0.96	0	4: LSE	RPSA	RPSA
PDLIM1	0	0.805766	0.915	0.761	0	4: LSE	PDLIM1	PDLIM1
RPL32	0	0.803793	1	0.993	0	4: LSE	RPL32	RPL32
EDN1	0	0.802535	0.427	0.147	0	4: LSE	EDN1	EDN1
RSL1D1	0	0.791532	0.878	0.618	0	4: LSE	RSL1D1	RSL1D1
S100A11	0	0.789943	1	0.974	0	4: LSE	S100A11	S100A11
MIR22HG	0	0.789461	0.889	0.598	0	4: LSE	MIR22HG	MIR22HG
RPS14	0	0.778047	1	0.992	0	4: LSE	RPS14	RPS14
RPS20	0	0.772458	0.961	0.966	0	4: LSE	RPS20	RPS20
RAN	0	0.765564	0.974	0.877	0	4: LSE	RAN	RAN
CAV1	0	0.759803	0.727	0.356	0	4: LSE	CAV1	CAV1
RPL23	0	0.759206	0.993	0.971	0	4: LSE	RPL23	RPL23
PFN1	0	0.744536	0.978	0.915	0	4: LSE	PFN1	PFN1
RPS15A	0	0.738894	0.999	0.988	0	4: LSE	RPS15A	RPS15A
SNHG15	0	0.738497	0.725	0.408	0	4: LSE	SNHG15	SNHG15
NOP16	0	0.733888	0.7	0.32	0	4: LSE	NOP16	NOP16
NPM1	0	0.732367	0.981	0.924	0	4: LSE	NPM1	NPM1
EEF1D	0	0.730819	0.997	0.962	0	4: LSE	EEF1D	EEF1D
LINC00511	0	0.730303	0.725	0.354	0	4: LSE	LINC00511	LINC00511
EIF5A	0	0.724761	0.934	0.8	0	4: LSE	EIF5A	EIF5A
DDX21	0	0.716863	0.902	0.713	0	4: LSE	DDX21	DDX21
RPL34	0	0.706024	1	0.994	0	4: LSE	RPL34	RPL34
RPS3A	0	0.70542	1	0.991	0	4: LSE	RPS3A	RPS3A
RPL36A	0	0.699384	0.996	0.971	0	4: LSE	RPL36A	RPL36A
FST	0	0.693251	0.333	0.083	0	4: LSE	FST	FST
RPL24	0	0.69305	0.999	0.987	0	4: LSE	RPL24	RPL24
VDAC2	0	0.684754	0.963	0.848	0	4: LSE	VDAC2	VDAC2
RPL15	0	0.661769	1	0.988	0	4: LSE	RPL15	RPL15
RPS15	0	0.654945	1	0.994	0	4: LSE	RPS15	RPS15
SYNJ2	0	0.643589	0.52	0.178	0	4: LSE	SYNJ2	SYNJ2
RPS16	0	0.642126	0.998	0.984	0	4: LSE	RPS16	RPS16
RPS23	0	0.640029	1	0.991	0	4: LSE	RPS23	RPS23
OAF	0	0.614885	0.452	0.172	0	4: LSE	OAF	OAF
RPS28	0	0.605996	1	0.992	0	4: LSE	RPS28	RPS28
PLP2	1.12E-301	0.660734	0.944	0.748	3.09E-297	4: LSE	PLP2	PLP2
TPM4	1.01E-295	0.758979	0.849	0.624	2.80E-291	4: LSE	TPM4	TPM4
YBX1	9.47E-295	0.585107	0.985	0.952	2.62E-290	4: LSE	YBX1	YBX1
LGALS7B	6.29E-294	0.595413	0.593	0.26	1.74E-289	4: LSE	LGALS7B	LGALS7B
FHL2	1.23E-293	0.649599	0.821	0.509	3.40E-289	4: LSE	FHL2	FHL2
UBE2N	9.80E-288	0.602853	0.85	0.613	2.71E-283	4: LSE	UBE2N	UBE2N
ATP5MC2	4.72E-283	0.694567	0.963	0.86	1.31E-278	4: LSE	ATP5MC2	ATP5MC2
WDR43	5.94E-281	0.644491	0.752	0.465	1.64E-276	4: LSE	WDR43	WDR43
SFPQ	2.00E-278	0.602912	0.922	0.802	5.54E-274	4: LSE	SFPQ	SFPQ
KRT15	2.04E-278	0.936675	0.832	0.518	5.63E-274	4: LSE	KRT15	KRT15
ACTB	1.38E-275	0.602544	0.998	0.983	3.83E-271	4: LSE	ACTB	ACTB
PBDC1	5.62E-271	0.833132	0.707	0.448	1.55E-266	4: LSE	PBDC1	PBDC1
FSCN1	8.72E-269	0.597267	0.606	0.306	2.41E-264	4: LSE	FSCN1	FSCN1
TMEM40	6.82E-266	0.585242	0.547	0.262	1.89E-261	4: LSE	TMEM40	TMEM40
RPL21	1.09E-264	0.591188	0.999	0.99	3.02E-260	4: LSE	RPL21	RPL21
BZW1	5.20E-264	0.700222	0.953	0.84	1.44E-259	4: LSE	BZW1	BZW1
SLC25A5	1.43E-259	0.751617	0.946	0.838	3.95E-255	4: LSE	SLC25A5	SLC25A5
EHF	1.59E-256	0.66557	0.739	0.446	4.41E-252	4: LSE	EHF	EHF
RPL13A	1.32E-250	1.02033	0.993	0.987	3.64E-246	4: LSE	RPL13A	RPL13A
HNRNPDL	4.71E-246	0.647863	0.947	0.891	1.30E-241	4: LSE	HNRNPDL	HNRNPDL
KRT16	2.21E-242	0.906548	0.382	0.139	6.10E-238	4: LSE	KRT16	KRT16
S100A10	1.07E-237	0.9344	0.999	0.963	2.96E-233	4: LSE	S100A10	S100A10
SPRR1B	5.03E-234	0.97807	0.223	0.058	1.39E-229	4: LSE	SPRR1B	SPRR1B
PABPC1	8.80E-229	0.680358	0.953	0.903	2.43E-224	4: LSE	PABPC1	PABPC1
LUZP1	4.17E-228	0.586854	0.672	0.423	1.15E-223	4: LSE	LUZP1	LUZP1
GADD45A	1.25E-227	0.722342	0.827	0.598	3.45E-223	4: LSE	GADD45A	GADD45A
KLF3	1.78E-219	0.717322	0.885	0.676	4.91E-215	4: LSE	KLF3	KLF3
MRPS35	3.37E-216	0.588048	0.59	0.344	9.32E-212	4: LSE	MRPS35	MRPS35
RPL35	3.46E-214	0.601722	0.999	0.986	9.57E-210	4: LSE	RPL35	RPL35
SERPINB5	4.71E-208	0.581722	0.946	0.63	1.30E-203	4: LSE	SERPINB5	SERPINB5
ZNF593	7.53E-205	0.624963	0.735	0.522	2.08E-200	4: LSE	ZNF593	ZNF593
TUBB2A	5.13E-198	0.617887	0.88	0.704	1.42E-193	4: LSE	TUBB2A	TUBB2A
IFITM3	1.43E-197	0.76531	0.897	0.682	3.94E-193	4: LSE	IFITM3	IFITM3
RPL27A	1.61E-190	0.763435	0.95	0.964	4.46E-186	4: LSE	RPL27A	RPL27A
SPRR2D	2.25E-189	0.685838	0.122	0.023	6.23E-185	4: LSE	SPRR2D	SPRR2D
GAS5	2.87E-185	0.836432	0.878	0.838	7.95E-181	4: LSE	GAS5	GAS5
MAP7D1	7.62E-182	0.718726	0.671	0.506	2.11E-177	4: LSE	MAP7D1	MAP7D1
RPS4Y1	7.65E-180	0.864857	0.557	0.349	2.12E-175	4: LSE	RPS4Y1	RPS4Y1
FBL	2.88E-168	0.590336	0.68	0.508	7.96E-164	4: LSE	FBL	FBL
CCT2	2.77E-167	0.625317	0.739	0.542	7.65E-163	4: LSE	CCT2	CCT2
PGLS	2.78E-167	0.613809	0.703	0.516	7.69E-163	4: LSE	PGLS	PGLS
HSP90AB1	9.04E-146	0.896633	0.989	0.965	2.50E-141	4: LSE	HSP90AB1	HSP90AB1
EEF2	1.65E-142	0.872509	0.887	0.88	4.57E-138	4: LSE	EEF2	EEF2
SPRR2A	3.28E-141	1.14205	0.23	0.082	9.06E-137	4: LSE	SPRR2A	SPRR2A
PLAU	4.45E-132	0.754559	0.703	0.511	1.23E-127	4: LSE	PLAU	PLAU
FAM83A	4.46E-132	0.581795	0.801	0.579	1.23E-127	4: LSE	FAM83A	FAM83A
PLAUR	6.81E-127	0.714263	0.735	0.557	1.88E-122	4: LSE	PLAUR	PLAUR
NOP53	8.30E-120	0.734908	0.807	0.791	2.29E-115	4: LSE	NOP53	NOP53
PPP1R14B	8.09E-119	0.689375	0.881	0.788	2.24E-114	4: LSE	PPP1R14B	PPP1R14B
EIF3E	8.81E-119	0.64011	0.865	0.828	2.44E-114	4: LSE	EIF3E	EIF3E
PLK2	1.29E-118	0.605226	0.685	0.462	3.58E-114	4: LSE	PLK2	PLK2
RPL3	2.63E-116	0.896382	0.996	0.986	7.28E-112	4: LSE	RPL3	RPL3
CHMP1B	8.70E-106	0.594112	0.748	0.652	2.41E-101	4: LSE	CHMP1B	CHMP1B
SERPINB1	1.68E-105	0.958938	0.698	0.56	4.65E-101	4: LSE	SERPINB1	SERPINB1
RPL4	6.99E-101	0.746814	0.939	0.939	1.93E-96	4: LSE	RPL4	RPL4
MAP3K8	7.39E-101	0.698169	0.647	0.469	2.04E-96	4: LSE	MAP3K8	MAP3K8
NCL	2.22E-97	0.799153	0.918	0.848	6.14E-93	4: LSE	NCL	NCL
NDUFA4L2	2.54E-96	0.847023	0.812	0.658	7.02E-92	4: LSE	NDUFA4L2	NDUFA4L2
FABP5	1.13E-85	0.647903	0.979	0.791	3.13E-81	4: LSE	FABP5	FABP5
CALML3	2.53E-77	0.633129	0.608	0.446	6.98E-73	4: LSE	CALML3	CALML3
LY6D	3.40E-73	0.991913	0.323	0.187	9.41E-69	4: LSE	LY6D	LY6D
SPINK7	8.47E-49	0.891973	0.129	0.058	2.34E-44	4: LSE	SPINK7	SPINK7
PSCA	0	4.0217	0.524	0.14	0	6: Cj	PSCA	PSCA
LCN2	0	3.90378	0.655	0.203	0	6: Cj	LCN2	LCN2
S100A9	0	3.73561	0.771	0.307	0	6: Cj	S100A9	S100A9
SLPI	0	3.36682	0.785	0.438	0	6: Cj	SLPI	SLPI
C15orf48	0	3.16865	0.451	0.097	0	6: Cj	C15orf48	C15orf48
S100A8	0	3.16046	0.656	0.26	0	6: Cj	S100A8	S100A8
PLAAT4	0	2.78825	0.669	0.359	0	6: Cj	PLAAT4	PLAAT4
SPRR2A	0	2.01919	0.34	0.08	0	6: Cj	SPRR2A	SPRR2A
KRT16	0	2.00881	0.512	0.138	0	6: Cj	KRT16	KRT16
S100P	0	2.0053	0.412	0.06	0	6: Cj	S100P	S100P
LYPD2	0	1.98894	0.523	0.189	0	6: Cj	LYPD2	LYPD2
MUC16	0	1.96862	0.522	0.153	0	6: Cj	MUC16	MUC16
DHRS9	0	1.90913	0.41	0.034	0	6: Cj	DHRS9	DHRS9
CEACAM6	0	1.80569	0.324	0.065	0	6: Cj	CEACAM6	CEACAM6
PITX1	0	1.78123	0.533	0.121	0	6: Cj	PITX1	PITX1
SPRR1B	0	1.67239	0.291	0.058	0	6: Cj	SPRR1B	SPRR1B
CD55	0	1.66659	0.945	0.722	0	6: Cj	CD55	CD55
ALDH1A3	0	1.65465	0.665	0.247	0	6: Cj	ALDH1A3	ALDH1A3
CDKN2A	0	1.54476	0.528	0.141	0	6: Cj	CDKN2A	CDKN2A
SPRR3	0	1.53397	0.283	0.027	0	6: Cj	SPRR3	SPRR3
FAM3D	0	1.48669	0.541	0.183	0	6: Cj	FAM3D	FAM3D
APOBEC3A	0	1.4527	0.789	0.424	0	6: Cj	APOBEC3A	APOBEC3A
CLDN7	0	1.4289	0.823	0.431	0	6: Cj	CLDN7	CLDN7
CYSRT1	0	1.42495	0.483	0.111	0	6: Cj	CYSRT1	CYSRT1
S100A11	0	1.42301	0.996	0.975	0	6: Cj	S100A11	S100A11
GDF15	0	1.41621	0.414	0.099	0	6: Cj	GDF15	GDF15
CD24	0	1.33303	0.578	0.206	0	6: Cj	CD24	CD24
PRSS27	0	1.29751	0.468	0.063	0	6: Cj	PRSS27	PRSS27
[truncated: 4,363 more rows]

## Sheet: GO-term analysis
ID	Description	GeneRatio	BgRatio	pvalue	p.adjust	qvalue	geneID	Count	condition
GO:0043312	neutrophil degranulation	25/134	487/18866	7.08E-15	1.03E-11	8.85E-12	S100A9/S100A8/LCN2/SLPI/FABP5/S100A11/MGST1/CEACAM6/S100P/CD55/B2M/PLAUR/C3/CFD/CSTB/HLA-B/SERPINB1/CYBA/PLAU/CTSD/PIGR/GSTP1/VAMP8/DSP/CTSS	25	Cj
GO:0002283	neutrophil activation involved in immune response	25/134	490/18866	8.15E-15	1.03E-11	8.85E-12	S100A9/S100A8/LCN2/SLPI/FABP5/S100A11/MGST1/CEACAM6/S100P/CD55/B2M/PLAUR/C3/CFD/CSTB/HLA-B/SERPINB1/CYBA/PLAU/CTSD/PIGR/GSTP1/VAMP8/DSP/CTSS	25	Cj
GO:0043588	skin development	23/134	425/18866	3.16E-14	2.56E-11	2.20E-11	KRT13/KRT19/AQP3/PLAAT4/KRT4/TXNIP/CLDN4/SPRR2A/KRT16/ZFP36L1/KRT7/DSG3/PERP/ZFP36/SOX9/CLDN1/SPRR3/CSTA/DSP/PAX6/SPRR1B/KRT15/KRT17	23	Cj
GO:0008544	epidermis development	24/134	477/18866	4.06E-14	2.56E-11	2.20E-11	KRT13/KRT19/AQP3/HES1/PLAAT4/KRT4/TXNIP/SPRR2A/FABP5/KRT16/ZFP36L1/KRT7/ZNF750/DSG3/PERP/ZFP36/SOX9/SPRR3/CSTA/DSP/PAX6/SPRR1B/KRT15/KRT17	24	Cj
GO:0052547	regulation of peptidase activity	18/134	466/18866	5.55E-09	1.56E-06	1.34E-06	S100A9/S100A8/SLPI/F3/CLDN4/TFPI2/PLAUR/C3/CSTB/WFDC2/SERPINB1/PERP/CTSD/TNFSF10/CSTA/SPINT2/PMAIP1/SERPINB2	18	Cj
GO:0050673	epithelial cell proliferation	16/134	453/18866	1.42E-07	3.26E-05	2.81E-05	F3/NRARP/HES1/KRT4/B2M/ZFP36L1/CDKN2B/SERPINB1/MDK/ZFP36/CYBA/SOX9/CLDN1/IGFBP3/PAX6/TACSTD2	16	Cj
GO:0031349	positive regulation of defense response	13/134	385/18866	3.70E-06	0.000718708	0.000618601	S100A9/S100A8/NEAT1/MUC20/MUC1/C3/MDK/CYBA/MUC16/VAMP8/MGST2/NFKBIZ/PLCG2	13	Cj
GO:0002237	response to molecule of bacterial origin	12/134	356/18866	9.07E-06	0.00163412	0.00140651	S100A9/S100A8/LCN2/SLPI/MGST1/CD55/B2M/ZFP36/GSTP1/CLDN1/MGST2/PLCG2	12	Cj
GO:0031960	response to corticosteroid	8/134	164/18866	2.26E-05	0.0033602	0.00289217	IL1RN/ZFP36L1/MDK/ZFP36/CYBA/GSTP1/CLDN1/DUSP1	8	Cj
GO:0007162	negative regulation of cell adhesion	10/134	301/18866	5.88E-05	0.00644598	0.00554814	NRARP/IL1RN/MUC1/CLDN7/MDK/DUSP1/SPINT2/GPNMB/TACSTD2/CD9	10	Cj
GO:0007219	Notch signaling pathway	8/134	195/18866	7.74E-05	0.00813843	0.00700486	KRT19/NRARP/HES1/ELF3/CFD/MDK/PERP/SOX9	8	Cj
GO:0048709	oligodendrocyte differentiation	6/134	103/18866	9.33E-05	0.00864956	0.00744478	HES1/MDK/GSTP1/SOX9/PAX6/CD9	6	Cj
GO:0002523	leukocyte migration involved in inflammatory response	3/134	16/18866	0.000183366	0.0140192	0.0120665	S100A9/S100A8/MDK	3	Cj
GO:0051238	sequestering of metal ion	3/134	16/18866	0.000183366	0.0140192	0.0120665	S100A9/S100A8/LCN2	3	Cj
GO:0071364	cellular response to epidermal growth factor stimulus	4/134	43/18866	0.00024225	0.0169777	0.0146129	ZFP36L1/ZFP36/GSTP1/SOX9	4	Cj
GO:1900153	positive regulation of nuclear-transcribed mRNA catabolic process, deadenylation-dependent decay	3/134	18/18866	0.000264426	0.0176113	0.0151583	ZFP36L1/ZFP36/BTG2	3	Cj
GO:1900046	regulation of hemostasis	5/134	83/18866	0.000312458	0.0176113	0.0151583	F3/PLAUR/PLAU/CD9/SERPINB2	5	Cj
GO:0050818	regulation of coagulation	5/134	88/18866	0.000409837	0.019885	0.0171152	F3/PLAUR/PLAU/CD9/SERPINB2	5	Cj
GO:1901685	glutathione derivative metabolic process	3/134	22/18866	0.000488775	0.0216347	0.0186213	MGST1/GSTP1/MGST2	3	Cj
GO:1901687	glutathione derivative biosynthetic process	3/134	22/18866	0.000488775	0.0216347	0.0186213	MGST1/GSTP1/MGST2	3	Cj
GO:2000178	negative regulation of neural precursor cell proliferation	3/134	23/18866	0.000559181	0.0231281	0.0199067	BTG2/SPINT2/PAX6	3	Cj
GO:0045216	cell-cell junction organization	7/134	210/18866	0.00076275	0.030069	0.0258808	CLDN4/CLDN7/PERP/CLDN1/DSP/NECTIN4/CD9	7	Cj
GO:0098869	cellular oxidant detoxification	5/134	103/18866	0.0008414	0.0321644	0.0276844	S100A9/MGST1/PRXL2A/GSTP1/MGST2	5	Cj
GO:0090200	positive regulation of release of cytochrome c from mitochondria	3/134	28/18866	0.0010079	0.0353184	0.030399	PLAUR/TNFSF10/PMAIP1	3	Cj
GO:2001242	regulation of intrinsic apoptotic signaling pathway	6/134	166/18866	0.00120379	0.0416049	0.0358099	S100A9/S100A8/MUC1/PLAUR/HSPB1/PMAIP1	6	Cj
GO:0008544	epidermis development	30/233	477/18866	2.44E-13	7.72E-10	6.80E-10	KRT24/KRT3/KRT12/DSG1/DSC2/CTSV/KRT4/DSP/HES5/SCEL/KRT5/PERP/CALML5/ZNF750/HES1/EMP1/FABP5/PAX6/CAPNS1/EVPL/MYO6/FA2H/CSTA/ASAH1/JUP/PPL/IRF6/SULT2B1/PSAP/OVOL1	30	CE
GO:0006119	oxidative phosphorylation	12/233	149/18866	3.39E-07	0.000165458	0.000145781	COX6C/NDUFB3/COX6A1/COX7B/ATP5ME/NDUFA4/NDUFC1/UQCR10/COX7A2/NDUFV2/NDUFB1/ATP5MF	12	CE
GO:0045216	cell-cell junction organization	14/233	210/18866	3.66E-07	0.000165458	0.000145781	DSG1/CLDN7/DSP/CLDN4/CLDN1/PERP/NECTIN4/CRB3/CTNND1/CD9/TJP2/F11R/JUP/POF1B	14	CE
GO:0046034	ATP metabolic process	16/233	311/18866	1.73E-06	0.000546155	0.000481202	COX6C/ATP5IF1/NDUFB3/COX6A1/COX7B/ATP5ME/NDUFA4/ENO1/NDUFC1/UQCR10/COX7A2/NDUFV2/TMSB4X/TSPO/NDUFB1/ATP5MF	16	CE
GO:0050678	regulation of epithelial cell proliferation	18/233	395/18866	2.18E-06	0.000627758	0.0005531	KRT4/RB1/HES5/CLDN1/TNFAIP3/ID1/TACSTD2/HES1/CCND1/FGFBP1/PAX6/NR4A1/ATP5IF1/SLURP1/CDKN2B/NRARP/XDH/SERPINB5	18	CE
GO:0034109	homotypic cell-cell adhesion	8/233	86/18866	1.11E-05	0.00234749	0.00206831	DSC2/DSP/HSPB1/CD9/TJP2/RAP2B/F11R/JUP	8	CE
GO:0016266	O-glycan processing	6/233	61/18866	0.000104764	0.0157944	0.013916	MUC21/MUC15/B4GALT5/MUC20/MUC16/GALNT3	6	CE
GO:1902600	proton transmembrane transport	9/233	159/18866	0.000163761	0.0211395	0.0186254	COX6C/COX6A1/COX7B/ATP5ME/NDUFA4/COX7A2/TMSB4X/ATP6V0B/ATP5MF	9	CE
GO:2000178	negative regulation of neural precursor cell proliferation	4/233	23/18866	0.000166926	0.0211395	0.0186254	SPINT2/PAX6/SPINT1/BTG2	4	CE
GO:0031579	membrane raft organization	4/233	26/18866	0.000273751	0.0297254	0.0261902	MAL/EMP2/FA2H/ANXA2	4	CE
GO:0014003	oligodendrocyte development	5/233	47/18866	0.00027666	0.0297254	0.0261902	HES5/GSTP1/B4GALT5/CD9/FA2H	5	CE
GO:0048709	oligodendrocyte differentiation	7/233	103/18866	0.000290378	0.0297254	0.0261902	HES5/GSTP1/HES1/PAX6/B4GALT5/CD9/FA2H	7	CE
GO:0043312	neutrophil degranulation	16/233	487/18866	0.000382447	0.034595	0.0304807	DSG1/DSP/LGALS3/CALML5/GSTP1/FABP5/VAMP8/OSTF1/CD55/HEBP2/ANXA2/PPIA/RAP2B/ASAH1/JUP/PSAP	16	CE
GO:0044409	entry into host	8/233	147/18866	0.00049082	0.0373413	0.0329003	CLDN1/NECTIN4/VAMP8/CTNND1/CD55/PPIA/F11R/TFRC	8	CE
GO:0002237	response to molecule of bacterial origin	13/233	356/18866	0.000507955	0.0373413	0.0329003	CLDN1/IL1A/CD24/TNFAIP3/S100A14/IL18/GSTP1/CD55/COMT/IL36G/PDCD4/TICAM1/TSPO	13	CE
GO:0086069	bundle of His cell to Purkinje myocyte communication	3/233	14/18866	0.000612105	0.0387585	0.034149	DSC2/DSP/JUP	3	CE
GO:0072659	protein localization to plasma membrane	11/233	281/18866	0.000773746	0.0471092	0.0415066	AGR2/LGALS3/VAMP8/CRB3/EZR/EMP2/ANXA2/F11R/JUP/RER1/RAB40B	11	CE
GO:0000184	nuclear-transcribed mRNA catabolic process, nonsense-mediated decay	45/189	120/18866	4.87E-60	1.41E-56	1.18E-56	RPS10/RPS17/RPL31/RPL13A/RPL7/RPL4/RPS2/RPS4Y1/RPL27A/RPS20/RPS6/RPS8/RPLP0/RPLP2/RPL18A/RPL10/RPL3/RPL21/RPL17/RPL8/RPS18/RPL15/RPS3/RPS19/RPL34/RPL35/RPL10A/RPS16/RPL23A/RPL23/PPP2CA/RPS5/EIF3E/RPS15A/RPL41/PABPC1/RPLP1/RPL11/RPS14/RPL27/RPL36A/RPL39/RPS27/RPS25/RPL12	45	LE
GO:0006614	SRP-dependent cotranslational protein targeting to membrane	42/189	105/18866	1.95E-57	2.82E-54	2.35E-54	RPS10/RPS17/RPL31/RPL13A/RPL7/RPL4/RPS2/RPS4Y1/RPL27A/RPS20/RPS6/RPS8/RPLP0/RPLP2/RPL18A/RPL10/RPL3/RPL21/RPL17/RPL8/RPS18/RPL15/RPS3/RPS19/RPL34/RPL35/RPL10A/RPS16/RPL23A/RPL23/RPS5/RPS15A/RPL41/RPLP1/RPL11/RPS14/RPL27/RPL36A/RPL39/RPS27/RPS25/RPL12	42	LE
GO:0006413	translational initiation	46/189	192/18866	5.35E-51	2.21E-48	1.84E-48	RPS10/RPS17/RPL31/RPL13A/RPL7/RPL4/RPS2/RPS4Y1/RPL27A/RPS20/RPS6/RPS8/RPLP0/RPLP2/RPL18A/RPL10/RPL3/RPL21/RPL17/RPL8/RPS18/RPL15/RPS3/RPS19/RPL34/ATF4/RPL35/RPL10A/RPS16/RPL23A/RPL23/NPM1/RPS5/EIF3E/RPS15A/RPL41/PABPC1/RPLP1/RPL11/RPS14/RPL27/RPL36A/RPL39/RPS27/RPS25/RPL12	46	LE
GO:0019083	viral transcription	42/189	178/18866	3.48E-46	1.12E-43	9.32E-44	RPS10/RPS17/RPL31/RPL13A/RPL7/RPL4/RPS2/RPS4Y1/RPL27A/RPS20/RPS6/RPS8/RPLP0/RPLP2/RPL18A/RPL10/RPL3/RPL21/RPL17/RPL8/RPS18/RPL15/RPS3/RPS19/RPL34/RPL35/RPL10A/RPS16/RPL23A/RPL23/RPS5/RPS15A/RPL41/RPLP1/RPL11/RPS14/RPL27/RPL36A/RPL39/RPS27/RPS25/RPL12	42	LE
GO:0042255	ribosome assembly	12/189	67/18866	2.67E-12	4.54E-10	3.78E-10	RPS10/RPLP0/RPL10/RPL3/RPS19/RPL23A/NPM1/RPS5/RPL11/RPS14/RPS27/RPL12	12	LE
GO:0097193	intrinsic apoptotic signaling pathway	16/189	290/18866	3.91E-08	5.14E-06	4.28E-06	SFN/CLU/PLAUR/MCL1/SNAI2/EPHA2/RPS3/ATF4/PMAIP1/CAV1/IVNS1ABP/RACK1/RPL11/MIF/SELENOK/CDKN1A	16	LE
GO:0031581	hemidesmosome assembly	4/189	12/18866	4.54E-06	0.000397779	0.00033147	KRT14/LAMA3/LAMB3/LAMC2	4	LE
GO:0008544	epidermis development	16/189	477/18866	2.60E-05	0.001926	0.00160495	SFN/KLF4/KRT6A/KRT15/EMP1/KRT14/RUNX1/LAMA3/EPHA2/KRT18/FABP5/PKP2/PKP3/LAMB3/YBX1/LAMC2	16	LE
GO:0051348	negative regulation of transferase activity	12/189	296/18866	4.58E-05	0.00308418	0.00257006	SFN/TRIB1/DUSP4/RPL23/PPP2CA/NPM1/DUSP10/CAV1/RACK1/FABP4/RPL11/CDKN1A	12	LE
GO:0060491	regulation of cell projection assembly	9/189	185/18866	0.00010619	0.00653858	0.00544862	ARF6/KLF5/TACSTD2/CDC42EP1/EPHA2/PFN1/CAV1/FSCN1/FAM110C	9	LE
GO:0042542	response to hydrogen peroxide	8/189	146/18866	0.000113536	0.00670556	0.00558776	AREG/KLF4/FOSL1/NET1/SPHK1/RPS3/EEF2/RACK1	8	LE
GO:0006979	response to oxidative stress	14/189	458/18866	0.000220941	0.0112176	0.00934765	AREG/KLF4/TXNRD1/FOSL1/NET1/GJB2/SPHK1/MCL1/RPS3/EEF2/ATF4/PDLIM1/RACK1/SELENOK	14	LE
GO:0010644	cell communication by electrical coupling	4/189	31/18866	0.000248428	0.0122685	0.0102234	GJB6/GJB2/PKP2/CAV1	4	LE
GO:0002679	respiratory burst involved in defense response	3/189	13/18866	0.000262837	0.0122685	0.0102234	RPS19/DUSP10/SELENOK	3	LE
GO:1902188	positive regulation of viral release from host cell	3/189	14/18866	0.000332057	0.0142344	0.0118616	CAV2/CHMP4B/VAPA	3	LE
GO:0032642	regulation of chemokine production	5/189	68/18866	0.000598482	0.0217975	0.0181639	KLF4/SNAI2/EPHA2/MIF/SELENOK	5	LE
GO:0061844	antimicrobial humoral immune response mediated by antimicrobial peptide	5/189	75/18866	0.000936604	0.0311555	0.025962	KRT6A/CXCL14/GAPDH/RPS19/RPL39	5	LE
GO:0031099	regeneration	8/189	201/18866	0.000971099	0.0312466	0.0260379	KLF4/SOX15/KLF5/SRSF5/PKM/RPL10/DUSP10/CDKN1A	8	LE
GO:0070268	cornification	6/189	113/18866	0.000971733	0.0312466	0.0260379	KRT6A/KRT15/KRT14/KRT18/PKP2/PKP3	6	LE
GO:2000058	regulation of ubiquitin-dependent protein catabolic process	7/189	159/18866	0.00112406	0.0342425	0.0285344	CLU/TRIB1/RNF139/RPL23/CAV1/RACK1/RPL11	7	LE
GO:0042246	tissue regeneration	5/189	79/18866	0.00118431	0.035702	0.0297505	SOX15/KLF5/PKM/DUSP10/CDKN1A	5	LE
GO:0035722	interleukin-12-mediated signaling pathway	4/189	47/18866	0.0012431	0.0362661	0.0302207	RPLP0/HNRNPDL/SERPINB2/MIF	4	LE
GO:0035970	peptidyl-threonine dephosphorylation	3/189	22/18866	0.00132439	0.0368747	0.0307278	DUSP4/PPP2CA/DUSP10	3	LE
GO:0006006	glucose metabolic process	8/189	214/18866	0.0014493	0.038601	0.0321663	GAPDH/PHLDA2/IGFBP3/PPP1CB/PKM/ATF4/PMAIP1/FABP5	8	LE
GO:0050873	brown fat cell differentiation	4/189	50/18866	0.00156806	0.0401591	0.0334647	DUSP10/PIM1/LAMB3/FABP4	4	LE
GO:0001704	formation of primary germ layer	6/189	127/18866	0.00177226	0.0434654	0.0362198	KLF4/TXNRD1/DUSP4/LAMA3/EPHA2/LAMB3	6	LE
GO:0031581	hemidesmosome assembly	7/110	12/18866	1.46E-13	3.67E-10	3.13E-10	KRT14/COL17A1/DST/LAMB3/LAMA3/KRT5/ITGA6	7	LSC-2
GO:0007565	female pregnancy	12/110	196/18866	1.63E-09	2.05E-06	1.75E-06	CTSV/GJB2/GJA1/IGFBP7/SLC2A1/SLC38A2/FOS/ITGA2/ITGA3/FOSB/C1QBP/SOD1	12	LSC-2
GO:0048545	response to steroid hormone	14/110	346/18866	1.41E-08	8.84E-06	7.53E-06	ALDH3A1/CTSV/GJB2/IGFBP7/AGL/FOS/CAV1/ZFP36/PER1/FOSB/HMGB2/MGARP/TP63/DUSP1	14	LSC-2
GO:0031667	response to nutrient levels	15/110	473/18866	1.03E-07	4.77E-05	4.06E-05	ALDH3A1/NQO1/CTSV/AGL/SLC2A1/JUN/SLC38A2/DAPL1/ITGA2/ZFP36/LDHA/ATF3/PKM/SOD1/ADRB2	15	LSC-2
GO:0007568	aging	12/110	319/18866	3.56E-07	9.94E-05	8.47E-05	KRT14/ALDH3A1/GJB6/NQO1/CTSV/GJB2/PLK2/JUN/CRYAB/FOS/SOD1/TP63	12	LSC-2
GO:0008544	epidermis development	13/110	477/18866	4.17E-06	0.000699552	0.000596068	KRT14/COL17A1/CTSV/LAMB3/KRT12/LAMA3/KRT5/PAX6/COL7A1/ZFP36/SOD1/TP63/WNT10A	13	LSC-2
GO:0070997	neuron death	11/110	360/18866	8.28E-06	0.00130117	0.00110869	NTRK2/NQO1/CLU/JUN/MCL1/RETREG1/FOS/EGR1/CRLF1/SOD1/TP63	11	LSC-2
GO:0001704	formation of primary germ layer	7/110	127/18866	9.50E-06	0.00135095	0.00115111	GJA1/LAMB3/LAMA3/COL7A1/ITGA2/ITGA3/DUSP1	7	LSC-2
GO:0010038	response to metal ion	11/110	366/18866	9.67E-06	0.00135095	0.00115111	KRT14/NQO1/JUN/MT1X/SYT8/FOS/CAV1/CYBRD1/FOSB/SOD1/DUSP1	11	LSC-2
GO:0046683	response to organophosphorus	7/110	134/18866	1.35E-05	0.00178622	0.00152198	ALDH3A1/FOS/LDHA/PER1/FOSB/SOD1/DUSP1	7	LSC-2
GO:0071496	cellular response to external stimulus	10/110	326/18866	2.11E-05	0.00240486	0.00204911	CTSV/GJA1/SLC2A1/JUN/ITGA6/SLC38A2/FOS/DAPL1/ITGA2/ATF3	10	LSC-2
GO:0010644	cell communication by electrical coupling	4/110	31/18866	3.05E-05	0.00297405	0.0025341	GJB6/GJB2/GJA1/CAV1	4	LSC-2
GO:0043589	skin morphogenesis	3/110	11/18866	3.08E-05	0.00297405	0.0025341	ITGA6/ITGA2/TP63	3	LSC-2
GO:0007229	integrin-mediated signaling pathway	6/110	108/18866	4.05E-05	0.00363212	0.00309482	DST/NEDD9/LAMA3/ITGA6/ITGA2/ITGA3	6	LSC-2
GO:0001666	response to hypoxia	10/110	359/18866	4.77E-05	0.00413383	0.00352232	ALDH3A1/SLC2A1/CRYAB/ENO1/CAV1/EGR1/ITGA2/LDHA/MGARP/PKM	10	LSC-2
GO:2000811	negative regulation of anoikis	3/110	17/18866	0.000123566	0.00862905	0.00735256	NTRK2/MCL1/CAV1	3	LSC-2
GO:0008090	retrograde axonal transport	3/110	20/18866	0.000204532	0.0122459	0.0104344	DST/MGARP/SOD1	3	LSC-2
GO:0042542	response to hydrogen peroxide	6/110	146/18866	0.000214328	0.0122459	0.0104344	NQO1/JUN/CRYAB/LDHA/SOD1/DUSP1	6	LSC-2
GO:0031589	cell-substrate adhesion	9/110	359/18866	0.000253981	0.0135853	0.0115756	COL17A1/BCAM/LAMB3/NEDD9/ITGA6/VIT/ITGA2/ITGA3/C1QBP	9	LSC-2
GO:0002931	response to ischemia	4/110	55/18866	0.000296782	0.0146296	0.0124654	GJB2/GJA1/CAV1/EGR1	4	LSC-2
GO:0006940	regulation of smooth muscle contraction	4/110	65/18866	0.000563406	0.0217908	0.0185673	CAV1/ITGA2/SOD1/ADRB2	4	LSC-2
GO:0035914	skeletal muscle cell differentiation	4/110	69/18866	0.000706673	0.0265161	0.0225936	FOS/EGR1/DMRTA2/ATF3	4	LSC-2
GO:0072091	regulation of stem cell proliferation	4/110	76/18866	0.00101652	0.0359933	0.0306688	GJA1/PAX6/DMRTA2/HMGB2	4	LSC-2
GO:0035637	multicellular organismal signaling	6/110	206/18866	0.00131613	0.0408487	0.034806	NTRK2/GJA1/CAV1/ATP1B3/ITGA2/SOD1	6	LSC-2
GO:0051098	regulation of binding	8/110	367/18866	0.00138985	0.0420975	0.03587	CRTAC1/PLK2/JUN/PAX6/CAV1/ITGA2/HMGB2/ADRB2	8	LSC-2
GO:0016051	carbohydrate biosynthetic process	6/110	213/18866	0.00156032	0.0456123	0.0388649	TKT/AGL/GYG1/SLC2A1/ENO1/ATF3	6	LSC-2
GO:1902895	positive regulation of pri-miRNA transcription by RNA polymerase II	3/110	40/18866	0.00162864	0.0470621	0.0401002	JUN/FOS/EGR1	3	LSC-2
GO:0030198	extracellular matrix organization	38/266	395/18866	6.01E-21	1.15E-17	9.15E-18	ANGPTL7/LUM/DCN/COL12A1/COL6A2/HTRA1/CST3/COL6A3/COL6A1/TIMP2/ABI3BP/KDR/COL5A2/LRP1/LOX/LAMB2/AEBP1/FMOD/FBLN5/COL8A2/NDNF/ITGB4/COL1A2/CCN1/NTN4/JAM3/MMP3/GAS6/COL4A3/THBS1/TNFRSF11B/COL8A1/FBLN2/ITGA10/PRDX4/CTSK/CTSL/MFAP4	38	qSK
GO:0043062	extracellular structure organization	38/266	396/18866	6.57E-21	1.15E-17	9.15E-18	ANGPTL7/LUM/DCN/COL12A1/COL6A2/HTRA1/CST3/COL6A3/COL6A1/TIMP2/ABI3BP/KDR/COL5A2/LRP1/LOX/LAMB2/AEBP1/FMOD/FBLN5/COL8A2/NDNF/ITGB4/COL1A2/CCN1/NTN4/JAM3/MMP3/GAS6/COL4A3/THBS1/TNFRSF11B/COL8A1/FBLN2/ITGA10/PRDX4/CTSK/CTSL/MFAP4	38	qSK
GO:0010466	negative regulation of peptidase activity	22/266	272/18866	4.71E-11	4.84E-08	3.85E-08	SERPINF1/RARRES1/AQP1/ECM1/SERPING1/CST3/COL6A3/TIMP2/PTGS2/LRP1/SPOCK1/TFAP2B/IFI6/TIMP3/HGF/GAS6/SERPINA3/COL4A3/APLP2/THBS1/SERPINI1/SERPINA5	22	qSK
GO:0031589	cell-substrate adhesion	25/266	359/18866	5.52E-11	4.84E-08	3.85E-08	ITGBL1/APOD/MYOC/LGALS1/ABI3BP/KDR/LRP1/SPOCK1/CD34/LAMB2/FBLN5/NDNF/ITGB4/CCN1/NTN4/JAM3/CD63/SFRP1/AXL/GAS6/THBS1/COL8A1/FBLN2/ITGA10/PEAK1	25	qSK
GO:0001503	ossification	26/266	412/18866	1.94E-10	1.36E-07	1.08E-07	ECM1/MYOC/COL6A1/ID3/TWIST1/PTGS2/COL5A2/MGP/ENPP1/IGFBP5/LOX/TAC1/WNT5A/HGF/COL1A2/CCN1/RRBP1/IFITM1/MRC2/SFRP1/SBDS/CEBPD/BCAP29/RORB/CTSK/CHSY1	26	qSK
GO:0002576	platelet degranulation	15/266	129/18866	4.16E-10	2.43E-07	1.93E-07	ECM1/SERPING1/SELENOP/F13A1/TIMP3/HGF/FAM3C/ANXA5/CD63/GAS6/SERPINA3/APLP2/PSAP/THBS1/A1BG	15	qSK
GO:0042493	response to drug	22/266	397/18866	5.33E-08	1.87E-05	1.48E-05	APOD/AQP1/CST3/TIMP2/ALDH3A1/LGALS1/NNMT/PTGS2/LOX/TFAP2B/MT2A/IGFBP2/EMX2/SFRP1/GAS6/THBS1/TNFRSF11B/PAM/DAD1/MAP2K6/CHEK2/NFE2L2	22	qSK
GO:0046688	response to copper ion	8/266	43/18866	1.33E-07	4.24E-05	3.37E-05	SOD3/AQP1/MT1M/MT1E/MT2A/PAM/MT1A/NFE2L2	8	qSK
GO:0051346	negative regulation of hydrolase activity	23/266	473/18866	2.76E-07	7.35E-05	5.85E-05	SERPINF1/RARRES1/AQP1/ECM1/SERPING1/CST3/COL6A3/TIMP2/PTGS2/LRP1/SPOCK1/TFAP2B/IFI6/TIMP3/HGF/CNN3/GAS6/SERPINA3/COL4A3/APLP2/THBS1/SERPINI1/SERPINA5	23	qSK
GO:0090596	sensory organ morphogenesis	17/266	269/18866	2.94E-07	7.35E-05	5.85E-05	TWIST1/PRRX1/COL5A2/TFAP2B/MAFB/COL8A2/FGFR1/WNT5A/PITX2/TBX2/COL8A1/ZEB1/RORB/RIPOR2/LRIG1/CDON/AHI1	17	qSK
GO:0060326	cell chemotaxis	18/266	311/18866	4.79E-07	9.88E-05	7.85E-05	THBS4/SAA1/CCL2/KDR/LOX/PDGFD/FGFR1/WNT5A/HGF/JAM3/GAS6/SBDS/THBS1/RIPOR2/CXCL2/CXCL3/CXCL8/CXCL1	18	qSK
GO:1903510	mucopolysaccharide metabolic process	11/266	113/18866	5.82E-07	0.000113176	9.00E-05	KERA/LUM/DCN/FMOD/PRELP/CEMIP/NDNF/HGF/CHST6/B3GNT7/CHSY1	11	qSK
GO:0009743	response to carbohydrate	15/266	233/18866	1.18E-06	0.000181004	0.000143918	COL6A2/SERPINF1/CST3/LGALS1/PTGS2/COLEC12/LRP1/GAS6/COL4A3/GLUL/ZBTB20/THBS1/IRS2/RAB11FIP2/MAP2K6	15	qSK
GO:0000302	response to reactive oxygen species	15/266	235/18866	1.31E-06	0.00018376	0.000146109	APOD/SOD3/AQP1/CST3/PDGFD/FBLN5/HGF/AXL/MMP3/ERCC6/PSAP/BNIP3/NFE2L2/KLF2/HMOX1	15	qSK
GO:0007568	aging	17/266	319/18866	3.09E-06	0.000284762	0.000226416	DCN/APOD/SERPINF1/SERPING1/ECRG4/TIMP2/ALDH3A1/TWIST1/PTGS2/MME/LRP1/IGFBP5/PRELP/IGFBP2/TBX2/CHEK2/NFE2L2	17	qSK
GO:0071559	response to transforming growth factor beta	15/266	258/18866	4.16E-06	0.000364106	0.000289504	HTRA1/LOX/PDGFD/FMOD/ZFHX3/HPGD/WNT5A/DAB2/COL1A2/CDKN1C/SFRP1/VASN/THBS1/ZEB1/HSPA1A	15	qSK
GO:0032963	collagen metabolic process	10/266	113/18866	4.55E-06	0.0003887	0.000309059	CST3/VIM/COL1A2/LARP6/MRC2/MMP3/RCN3/CTSK/CTSL/MFAP4	10	qSK
GO:0050673	epithelial cell proliferation	20/266	453/18866	7.26E-06	0.000518699	0.000412422	THBS4/HTRA1/SERPINF1/ECM1/CCL2/TWIST1/KDR/IGFBP5/CD34/COL8A2/FGFR1/WNT5A/HGF/CDKN1C/SFRP1/COL4A3/GLUL/THBS1/COL8A1/HMOX1	20	qSK
GO:0051901	positive regulation of mitochondrial depolarization	4/266	10/18866	7.59E-06	0.000531751	0.0004228	DCN/MYOC/KDR/CCK	4	qSK
GO:0044409	entry into host	11/266	147/18866	7.76E-06	0.000532983	0.000423779	LGALS1/CD81/IFITM3/IFITM2/IFITM1/AXL/GAS6/ANPEP/CTSL/HSPA1A/CXCL8	11	qSK
GO:0035455	response to interferon-alpha	5/266	21/18866	9.08E-06	0.00058883	0.000468184	IFITM3/IFITM2/IFITM1/AXL/GAS6	5	qSK
GO:0043491	protein kinase B signaling	15/266	278/18866	1.02E-05	0.000639535	0.000508499	MYOC/CCL2/KDR/IGFBP5/LOX/FGFR1/HGF/CAVIN3/AXL/GAS6/F10/AKR1C2/RCN3/THBS1/IRS2	15	qSK
GO:0048678	response to axon injury	8/266	80/18866	1.70E-05	0.000900186	0.000715745	APOD/CST3/LGALS1/LRP1/LAMB2/JAM3/DPYSL3/BNIP3	8	qSK
GO:0072577	endothelial cell apoptotic process	7/266	68/18866	4.77E-05	0.00185468	0.00147467	CCL2/KDR/NDNF/GAS6/COL4A3/THBS1/NFE2L2	7	qSK
GO:0001666	response to hypoxia	16/266	359/18866	5.41E-05	0.00206062	0.00163841	SOD3/AQP1/CST3/ALDH3A1/TWIST1/PTGS2/CD34/NDNF/SFRP1/PLAT/VASN/THBS1/PAM/BNIP3/NFE2L2/HMOX1	16	qSK
GO:0043277	apoptotic cell clearance	6/266	51/18866	7.86E-05	0.0027776	0.00220849	CCL2/LRP1/AXL/GAS6/MFGE8/THBS1	6	qSK
GO:0044272	sulfur compound biosynthetic process	11/266	192/18866	9.20E-05	0.00310536	0.0024691	KERA/LUM/DCN/FMOD/PRELP/CHST6/ACSL3/B3GNT7/GSTM3/CHSY1/NFE2L2	11	qSK
GO:0110148	biomineralization	10/266	163/18866	0.00010902	0.0034718	0.00276045	ECM1/TWIST1/PTGS2/MGP/ENPP1/LOX/COL1A2/CCN1/GAS6/SBDS	10	qSK
GO:0071636	positive regulation of transforming growth factor beta production	4/266	20/18866	0.000156676	0.00469091	0.00372978	LUM/PTGS2/CD34/THBS1	4	qSK
GO:0031102	neuron projection regeneration	6/266	59/18866	0.00017889	0.00509471	0.00405085	APOD/PRRX1/LRP1/LAMB2/HGF/JAM3	6	qSK
GO:0008217	regulation of blood pressure	10/266	187/18866	0.00033279	0.00820959	0.00652751	PTGS2/MME/CD34/CTSZ/TAC1/COL1A2/GAS6/AOPEP/ANPEP/HMOX1	10	qSK
GO:0010977	negative regulation of neuron projection development	9/266	154/18866	0.00034405	0.00823191	0.00654525	VIM/LGALS1/LRP1/PMP22/SPOCK1/CTSZ/WNT5A/DPYSL3/SEMA3B	9	qSK
GO:0045666	positive regulation of neuron differentiation	15/266	380/18866	0.000344485	0.00823191	0.00654525	SERPINF1/CRABP2/TIMP2/LRP1/TCF4/NDNF/FGFR1/WNT5A/HGF/DPYSL3/SERPINI1/TCF12/ZEB1/CDON/NFE2L2	15	qSK
GO:0007596	blood coagulation	14/266	343/18866	0.000387513	0.00881466	0.00700861	SAA1/SERPING1/F13A1/CD34/COL1A2/ANXA5/AXL/GAS6/F10/PLAT/THBS1/SERPINA5/CD59/NFE2L2	14	qSK
GO:0006692	prostanoid metabolic process	5/266	49/18866	0.000616514	0.0120716	0.00959825	PTGDS/PTGS2/HPGD/AKR1C2/AKR1C1	5	qSK
GO:0006693	prostaglandin metabolic process	5/266	49/18866	0.000616514	0.0120716	0.00959825	PTGDS/PTGS2/HPGD/AKR1C2/AKR1C1	5	qSK
GO:0007584	response to nutrient	9/266	171/18866	0.000735592	0.0139285	0.0110747	ALDH3A1/PTGS2/IGFBP2/ACSL3/SFRP1/GAS6/TNFRSF11B/DAD1/HMOX1	9	qSK
GO:0055076	transition metal ion homeostasis	8/266	138/18866	0.000770047	0.014425	0.0114694	STEAP4/MT1M/MT1E/MT2A/CYBRD1/FTL/MT1A/HMOX1	8	qSK
GO:0045926	negative regulation of growth	11/266	254/18866	0.00100062	0.0170153	0.013529	ENPP1/MT1M/MT1E/IGFBP5/MT2A/WNT5A/FHL1/SFRP1/MT1A/SEMA3B/HSPA1A	11	qSK
GO:0002064	epithelial cell development	10/266	221/18866	0.00121254	0.0193069	0.0153511	CST3/VIM/LAMB2/FGFR1/WNT5A/PSAP/GSTM3/CLIC4/RIPOR2/FNDC3A	10	qSK
GO:0042445	hormone metabolic process	10/266	221/18866	0.00121254	0.0193069	0.0153511	CRABP2/MME/SELENOM/CPQ/CTSZ/AKR1C2/AOPEP/CTSK/CTSL/AKR1C1	10	qSK
GO:0018149	peptide cross-linking	4/266	34/18866	0.0012845	0.0200875	0.0159717	DCN/F13A1/NDNF/THBS1	4	qSK
GO:0048511	rhythmic process	12/266	305/18866	0.00136735	0.0210081	0.0167037	PTGDS/SERPINF1/CST3/ID3/TWIST1/ZFHX3/AHR/CAVIN3/AXL/PAM/RORB/MAP2K6	12	qSK
GO:0010224	response to UV-B	3/266	17/18866	0.00162793	0.0238302	0.0189476	MME/ERCC6/MFAP4	3	qSK
GO:0044539	long-chain fatty acid import into cell	3/266	17/18866	0.00162793	0.0238302	0.0189476	ACSL3/THBS1/IRS2	3	qSK
GO:0090141	positive regulation of mitochondrial fission	3/266	17/18866	0.00162793	0.0238302	0.0189476	DCN/KDR/BNIP3	3	qSK
GO:0140354	lipid import into cell	3/266	17/18866	0.00162793	0.0238302	0.0189476	ACSL3/THBS1/IRS2	3	qSK
GO:0000187	activation of MAPK activity	8/266	156/18866	0.00169481	0.0244318	0.0194259	SAA1/IGFBP6/CD81/WNT5A/HGF/ERCC6/THBS1/MAP2K6	8	qSK
GO:0001704	formation of primary germ layer	7/266	127/18866	0.00217579	0.0279187	0.0221984	COL12A1/COL6A1/COL5A2/FGFR1/WNT5A/ITGB4/COL8A1	7	qSK
GO:0007039	protein catabolic process in the vacuole	3/266	19/18866	0.002272	0.0285263	0.0226815	CD81/LRP1/PSAP	3	qSK
GO:0045807	positive regulation of endocytosis	6/266	100/18866	0.00293075	0.0346839	0.0275774	LRP1/WNT5A/DAB2/CD63/AXL/AHI1	6	qSK
GO:0036499	PERK-mediated unfolded protein response	3/266	21/18866	0.00305428	0.0354276	0.0281688	CCL2/NFE2L2/CXCL8	3	qSK
GO:0140467	integrated stress response signaling	3/266	21/18866	0.00305428	0.0354276	0.0281688	CCL2/NFE2L2/CXCL8	3	qSK
GO:0051047	positive regulation of secretion	12/266	340/18866	0.003348	0.0379387	0.0301654	GRP/SAA1/AQP1/LRP1/CD34/CCK/TAC1/FGFR1/ACSL3/GLUL/IRS2/MAP2K6	12	qSK
GO:0031331	positive regulation of cellular catabolic process	13/266	390/18866	0.0037419	0.0412198	0.0327742	DCN/TWIST1/KDR/CD81/LRP1/NANOS1/DAB2/ZBTB20/IRS2/BNIP3/NFE2L2/HSPA1A/HMOX1	13	qSK
GO:0001894	tissue homeostasis	10/266	261/18866	0.00406018	0.0433622	0.0344776	CYTL1/PTGS2/NANOS1/CD34/JAM3/ERCC6/SERPINA3/RCN3/TNFRSF11B/CTSK	10	qSK
GO:0043627	response to estrogen	5/266	75/18866	0.00414958	0.0439153	0.0349174	IGFBP2/SFRP1/GSTM3/TNFRSF11B/HMOX1	5	qSK
GO:0016049	cell growth	15/266	490/18866	0.00422796	0.0445374	0.0354121	CRABP2/ENPP1/LRP1/SPOCK1/NANOS1/IGFBP5/LAMB2/FBLN5/WNT5A/DPYSL2/FHL1/SFRP1/ALCAM/SEMA3B/HSPA1A	15	qSK
GO:0051384	response to glucocorticoid	7/266	147/18866	0.00489474	0.0498438	0.0396312	SERPINF1/AQP1/ALDH3A1/PTGS2/IGFBP2/FIBIN/PAM	7	qSK
GO:0030198	extracellular matrix organization	70/307	395/18866	1.69E-52	4.04E-49	2.82E-49	FN1/TIMP1/COL1A1/COL1A2/SERPINE1/FBLN1/MMP2/COL3A1/CCN2/GAS6/THBS1/BGN/GREM1/MMP1/COL6A1/CCN1/PTX3/MFAP4/COL6A3/SPARC/PDGFRA/AEBP1/CTSL/CYP1B1/COL6A2/CCDC80/TNFRSF11B/FBN1/RGCC/PDPN/LOXL1/LRP1/COL5A1/FBLN5/IL6/FMOD/DPT/TIMP2/RECK/SERPINH1/VCAN/ITGB5/EMILIN1/CTSK/SFRP2/DDR2/LOXL2/HSPG2/EFEMP2/NID1/ELN/ANTXR1/COL8A1/POSTN/LAMC1/ITGA11/COL5A2/LAMA4/ICAM1/TNC/COL16A1/PXDN/LAMB1/FGF2/COL12A1/LOX/SLC39…	70	CF
GO:0043062	extracellular structure organization	70/307	396/18866	2.02E-52	4.04E-49	2.82E-49	FN1/TIMP1/COL1A1/COL1A2/SERPINE1/FBLN1/MMP2/COL3A1/CCN2/GAS6/THBS1/BGN/GREM1/MMP1/COL6A1/CCN1/PTX3/MFAP4/COL6A3/SPARC/PDGFRA/AEBP1/CTSL/CYP1B1/COL6A2/CCDC80/TNFRSF11B/FBN1/RGCC/PDPN/LOXL1/LRP1/COL5A1/FBLN5/IL6/FMOD/DPT/TIMP2/RECK/SERPINH1/VCAN/ITGB5/EMILIN1/CTSK/SFRP2/DDR2/LOXL2/HSPG2/EFEMP2/NID1/ELN/ANTXR1/COL8A1/POSTN/LAMC1/ITGA11/COL5A2/LAMA4/ICAM1/TNC/COL16A1/PXDN/LAMB1/FGF2/COL12A1/LOX/SLC39…	70	CF
GO:0031589	cell-substrate adhesion	36/307	359/18866	2.15E-18	2.15E-15	1.50E-15	FN1/COL1A1/SERPINE1/FBLN1/COL3A1/CCN2/GAS6/THBS1/GREM1/LGALS1/CCN1/THY1/CCDC80/PDPN/APOD/LRP1/FBLN5/ACTN1/ITGB5/FLNA/EMILIN1/CD63/P4HB/NID1/ANTXR1/COL8A1/RRAS/ANGPT1/POSTN/LAMC1/ITGA11/COL16A1/LAMB1/ITGB1/NINJ1/MYOC	36	CF
GO:0032963	collagen metabolic process	21/307	113/18866	1.27E-16	1.01E-13	7.09E-14	COL1A1/COL1A2/MMP2/CCN2/MMP1/MFAP4/CTSL/VIM/RGCC/COL5A1/IL6/PDGFRB/CTSB/SERPINH1/EMILIN1/CTSK/RCN3/HIF1A/MRC2/LARP6/ITGB1	21	CF
GO:0001503	ossification	36/307	412/18866	1.82E-16	1.21E-13	8.48E-14	COL1A1/COL1A2/MMP2/CTHRC1/IGFBP5/CCN2/GREM1/COL6A1/CCN1/SPARC/STC1/MGP/PTGS2/TWIST2/TPM4/IL6/VCAN/TWIST1/CTSK/SFRP2/HIF1A/DDR2/CDH11/WNT5A/MRC2/ITGA11/COL5A2/TNC/FAM20C/ZBTB16/LOX/IL6ST/CEBPD/TAC1/ID3/MYOC	36	CF
GO:0061448	connective tissue development	28/307	262/18866	3.07E-15	1.75E-12	1.23E-12	TIMP1/COL1A1/CCN2/BGN/GREM1/CCN1/STC1/EFEMP1/SELENOM/MGP/CHI3L1/COL5A1/PRRX1/PDGFRB/SERPINH1/CTSK/SFRP2/HIF1A/LOXL2/WNT5B/WNT5A/SLC39A14/ACTA2/FGFR1/ZEB1/FGF2/ZBTB16/LOX	28	CF
GO:0043687	post-translational protein modification	29/307	363/18866	1.76E-12	7.01E-10	4.90E-10	FN1/TIMP1/IGFBP4/IGFBP5/GAS6/LGALS1/CCN1/FSTL1/CALU/FBN1/IL6/MXRA8/LTBP1/VCAN/PRSS23/C3/RCN1/HIF1A/MFGE8/P4HB/LAMC1/SCG2/STC2/TNC/FAM20C/LAMB1/ZBTB16/FBXO32/IGFBP7	29	CF
GO:0043491	protein kinase B signaling	24/307	278/18866	3.12E-11	8.97E-09	6.27E-09	IGFBP5/GAS6/THBS1/FGF7/PDGFRA/GDF15/CHI3L1/CCL2/PDGFRB/CSF3/RCN3/AKR1C3/RRAS/ANGPT1/FGFR1/OSBPL8/FGF2/RACK1/MYDGF/LOX/DDIT3/ITGB1/AKR1C2/MYOC	24	CF
GO:0002576	platelet degranulation	16/307	129/18866	3.33E-10	7.83E-08	5.48E-08	FN1/TIMP1/SERPINE1/RARRES2/GAS6/THBS1/TIMP3/SPARC/ANXA5/SERPING1/ACTN1/FLNA/SERPINA3/CD63/TLN1/CFD	16	CF
GO:0052547	regulation of peptidase activity	29/307	466/18866	7.12E-10	1.47E-07	1.02E-07	FN1/TIMP1/SERPINE1/FBLN1/CCN2/GAS6/THBS1/SERPINE2/TIMP3/CCN1/COL6A3/PTGS2/LRP1/SERPING1/PCOLCE/TIMP2/RECK/SERPINH1/SERPINA3/RCN3/SFRP2/C3/ANTXR1/TNFAIP8/RACK1/PDCD5/RPS27L/RARRES1/CAV1	29	CF
GO:0060326	cell chemotaxis	23/307	311/18866	1.72E-09	2.86E-07	2.00E-07	SERPINE1/RARRES2/GAS6/THBS1/CXCL6/GREM1/CXCL8/PDGFRA/CXCL1/CXCL3/SAA1/CCL2/IL6/PDGFRB/WNT5A/PPIB/SCG2/FGFR1/FGF2/LOX/CXCL2/CCL20/NBL1	23	CF
GO:0044409	entry into host	16/307	147/18866	2.34E-09	3.43E-07	2.40E-07	GAS6/LGALS1/PTX3/CXCL8/IFITM3/CTSL/CD81/IFITM2/CTSB/ITGB5/P4HB/ICAM1/ANPEP/ITGB1/RPSA/CAV1	16	CF
GO:0007596	blood coagulation	23/307	343/18866	1.11E-08	1.34E-06	9.39E-07	FN1/COL1A1/COL1A2/SERPINE1/FBLN1/COL3A1/GAS6/THBS1/SERPINE2/PDGFRA/SAA1/PDPN/ANXA5/MYL9/SERPING1/IL6/FLNA/VKORC1/LMAN1/TLN1/CD59/MYH9/CAV1	23	CF
GO:0031960	response to corticosteroid	16/307	164/18866	1.15E-08	1.35E-06	9.47E-07	COL1A1/CCN2/SPARC/STC1/IGFBP2/PTGS2/IL6/DDIT4/EIF4EBP1/PAPPA/AKR1C3/SLIT3/FIBIN/ICAM1/FBXO32/IGFBP7	16	CF
GO:0045765	regulation of angiogenesis	25/307	403/18866	1.20E-08	1.36E-06	9.54E-07	SERPINE1/THBS1/GREM1/CXCL8/SPARC/CYP1B1/PTGS2/RGCC/CHI3L1/THBS2/FBLN5/IL6/RECK/EMILIN1/TWIST1/SFRP2/C3/HIF1A/HSPG2/WNT5A/RRAS/FGF2/MYDGF/ITGB1/HMOX1	25	CF
GO:0044706	multi-multicellular organism process	18/307	226/18866	3.41E-08	3.03E-06	2.12E-06	TIMP1/FBLN1/MMP2/IGFBP5/SERPINE2/STC1/IGFBP2/PTGS2/LIF/CTSB/RECK/AKR1B1/PAPPA/STC2/COL16A1/NAMPT/TAC1/IGFBP7	18	CF
GO:0071560	cellular response to transforming growth factor beta stimulus	19/307	252/18866	3.41E-08	3.03E-06	2.12E-06	COL1A1/COL1A2/COL3A1/THBS1/LTBP2/GDF15/FBN1/FMOD/LTBP1/ITGB5/EMILIN1/DAB2/WNT5A/VASN/POSTN/ZEB1/LOX/PDCD5/CAV1	19	CF
GO:0070482	response to oxygen levels	24/307	396/18866	3.69E-08	3.20E-06	2.24E-06	COL1A1/MMP2/CCN2/THBS1/STC1/PTGS2/RGCC/PDPN/PDGFRB/DDIT4/EIF4EBP1/TWIST1/HIF1A/PLOD2/LOXL2/P4HB/VASN/POSTN/BNIP3/STC2/ICAM1/NAMPT/HMOX1/CAV1	24	CF
GO:0035987	endodermal cell differentiation	9/307	46/18866	4.62E-08	3.85E-06	2.69E-06	FN1/MMP2/COL6A1/COL5A1/ITGB5/COL8A1/COL5A2/LAMB1/COL12A1	9	CF
GO:0042445	hormone metabolic process	17/307	221/18866	1.36E-07	8.83E-06	6.18E-06	PDGFRA/CTSL/CYP1B1/SELENOM/CPE/AKR1C1/ADH1B/CTSB/MME/CES1/AKR1B1/CTSK/HIF1A/AKR1C3/STC2/DIO2/AKR1C2	17	CF
GO:0007584	response to nutrient	15/307	171/18866	1.37E-07	8.83E-06	6.18E-06	COL1A1/GAS6/SPARC/STC1/IGFBP2/TNFRSF11B/PTGS2/MAP1B/SFRP2/EEF2/AKR1C3/POSTN/STC2/TNC/HMOX1	15	CF
GO:0009636	response to toxic substance	18/307	250/18866	1.58E-07	9.41E-06	6.58E-06	SOD2/CYP1B1/MT2A/PTGS2/FBLN5/PDGFRB/MAP1B/CES1/MGST1/NUPR1/GPX8/SRXN1/GSTM3/PTGS1/PXDN/GSTO1/ADH5/MT1E	18	CF
GO:0051235	maintenance of location	20/307	324/18866	3.90E-07	2.05E-05	1.43E-05	PLIN2/FTL/THY1/CEMIP/FBN1/IL6/LTBP1/FLNA/CES1/C3/KDELR3/KDELR2/GSTO1/OSBPL8/FGF2/KDELR1/CHCHD10/DDIT3/NBL1/CAV1	20	CF
GO:0008217	regulation of blood pressure	15/307	187/18866	4.39E-07	2.18E-05	1.52E-05	COL1A2/GAS6/SOD2/PTGS2/TPM1/MME/CES1/POSTN/ACTA2/PTGS1/ADH5/ANPEP/NAMPT/TAC1/HMOX1	15	CF
GO:0050673	epithelial cell proliferation	24/307	453/18866	4.42E-07	2.18E-05	1.52E-05	IGFBP4/IGFBP5/THBS1/FGF7/SPARC/RGCC/CCL2/IL6/TWIST1/SFRP2/HIF1A/NUPR1/LOXL2/WNT5A/NRP2/COL8A1/LAMC1/SCG2/FGFR1/LAMB1/FGF2/MYDGF/HMOX1/CAV1	24	CF
GO:0006959	humoral immune response	21/307	377/18866	1.07E-06	4.58E-05	3.21E-05	RARRES2/C1R/CXCL6/C1S/MFAP4/CXCL8/CXCL1/CXCL3/RGCC/SERPING1/CCL2/CD81/IL6/CFH/C3/CFB/CD59/POU2F2/CXCL2/PLA2G2A/CFD	21	CF
GO:0007568	aging	19/307	319/18866	1.31E-06	5.03E-05	3.52E-05	TIMP1/SERPINE1/IGFBP5/CCN2/SOD2/IGFBP2/PRELP/PTGS2/APOD/LRP1/SERPING1/PDGFRB/TIMP2/MME/TWIST1/EEF2/LOXL2/ICAM1/NAMPT	19	CF
GO:0006026	aminoglycan catabolic process	9/307	67/18866	1.33E-06	5.03E-05	3.52E-05	BGN/CEMIP/PRELP/CHI3L2/CHI3L1/FMOD/VCAN/HSPG2/FGF2	9	CF
GO:0002526	acute inflammatory response	11/307	111/18866	1.98E-06	6.93E-05	4.84E-05	FN1/SAA2/SAA1/PTGS2/IL6/SERPINA3/C3/NUPR1/ICAM1/IL6ST/TAC1	11	CF
GO:0003012	muscle system process	23/307	467/18866	2.67E-06	8.90E-05	6.22E-05	IGFBP5/CCN2/TPM2/CALD1/STC1/VIM/PTGS2/MYL9/TPM1/TPM4/ITGB5/FLNA/EEF2/LMCD1/ACTA2/TLN1/KCNE4/GSTO1/IL6ST/FBXO32/HMOX1/CAV1/MYOC	23	CF
GO:0002064	epithelial cell development	15/307	221/18866	3.59E-06	0.000114689	8.02E-05	STC1/VIM/FLNA/AKR1B1/PALLD/CLIC4/HIF1A/WNT5B/WNT5A/GSTM3/ACTA2/FGFR1/ICAM1/MSN/IL6ST	15	CF
GO:1990868	response to chemokine	10/307	97/18866	4.05E-06	0.000126448	8.84E-05	CXCL6/CXCL8/CXCL1/CXCL3/CCL2/HIF1A/SLIT3/LOX/CXCL2/CCL20	10	CF
GO:0010575	positive regulation of vascular endothelial growth factor production	6/307	28/18866	4.93E-06	0.000149024	0.000104225	CYP1B1/PTGS2/IL6/C3/HIF1A/IL6ST	6	CF
GO:0030647	aminoglycoside antibiotic metabolic process	4/307	10/18866	1.34E-05	0.000325435	0.000227604	AKR1C1/AKR1B1/AKR1C3/AKR1C2	4	CF
GO:0110148	biomineralization	12/307	163/18866	1.51E-05	0.000357302	0.000249891	COL1A1/COL1A2/GAS6/GREM1/CCN1/MGP/PTGS2/TWIST1/HIF1A/DDR2/FAM20C/LOX	12	CF
GO:0045926	negative regulation of growth	15/307	254/18866	1.91E-05	0.000443428	0.000310125	IGFBP5/GREM1/SERPINE2/GDF15/MEG3/MT2A/SFRP2/HIF1A/WNT5A/SLIT3/STC2/FHL1/RACK1/CCDC85B/MT1E	15	CF
GO:0031099	regeneration	13/307	201/18866	2.67E-05	0.000582092	0.000407105	GAS6/NNMT/THY1/APOD/LRP1/CD81/PRRX1/IL6/MAP1B/POSTN/TNC/NINJ1/HMOX1	13	CF
GO:0051346	negative regulation of hydrolase activity	21/307	473/18866	3.44E-05	0.000701163	0.000490381	TIMP1/SERPINE1/GAS6/THBS1/SERPINE2/TIMP3/PTX3/COL6A3/LEPR/PTGS2/LRP1/SERPING1/TIMP2/RECK/SERPINH1/SERPINA3/SFRP2/C3/SLC39A14/TNFAIP8/RARRES1	21	CF
GO:0001523	retinoid metabolic process	9/307	108/18866	6.80E-05	0.00123363	0.000862781	RARRES2/CYP1B1/AKR1C1/ADH1B/LRP1/AKR1B1/HSPG2/AKR1C3/ADH5	9	CF
GO:0090177	establishment of planar polarity involved in neural tube closure	4/307	15/18866	8.15E-05	0.00143293	0.00100216	CTHRC1/SFRP2/WNT5A/PTK7	4	CF
GO:0019216	regulation of lipid metabolic process	19/307	431/18866	8.93E-05	0.00156401	0.00109384	G0S2/RARRES2/PLIN2/CCN1/PDGFRA/PTGS2/APOD/CD81/PDGFRB/SERPINA3/CES1/TWIST1/C3/AKR1C3/FADS1/FGF2/RACK1/IGFBP7/CAV1	19	CF
GO:0010959	regulation of metal ion transport	18/307	396/18866	9.31E-05	0.00162287	0.001135	SERPINE2/THY1/STC1/CEMIP/PTGS2/CCL2/PDGFRB/FLNA/CD63/GLRX/STC2/FHL1/ICAM1/KCNE4/GSTO1/ITGB1/CAV1/RRAD	18	CF
GO:0010038	response to metal ion	17/307	366/18866	0.00011216	0.00185949	0.00130049	THBS1/SPARC/IGFBP2/TNFRSF11B/MT2A/PTGS2/CLIC4/HIF1A/LOXL2/WNT5A/AKR1C3/BNIP3/FIBIN/ICAM1/MT1E/HMOX1/CAV1	17	CF
GO:0035633	maintenance of blood-brain barrier	5/307	34/18866	0.000208644	0.00301854	0.00211111	PTGS2/IL6/ANGPT1/LAMC1/ITGB1	5	CF
GO:1902644	tertiary alcohol metabolic process	4/307	20/18866	0.000271151	0.00375939	0.00262925	AKR1C1/AKR1B1/AKR1C3/AKR1C2	4	CF
GO:0031532	actin cytoskeleton reorganization	8/307	105/18866	0.000319142	0.00425184	0.00297366	FGF7/PDGFRA/FLNA/CSF3/ANTXR1/PTK7/PDLIM4/MYH9	8	CF
GO:0061162	establishment of monopolar cell polarity	4/307	21/18866	0.000330682	0.00436682	0.00305408	MAP1B/WNT5A/PTK7/MSN	4	CF
GO:0031102	neuron projection regeneration	6/307	59/18866	0.000386011	0.00491355	0.00343645	THY1/APOD/LRP1/PRRX1/MAP1B/TNC	6	CF
GO:0055076	transition metal ion homeostasis	9/307	138/18866	0.000435852	0.00545567	0.00381559	FTL/MT2A/HIF1A/SLC39A14/STEAP1/STEAP2/SLC39A8/MT1E/HMOX1	9	CF
GO:0048262	determination of dorsal/ventral asymmetry	3/307	10/18866	0.000470422	0.00566274	0.00396042	GREM1/DDIT3/NBL1	3	CF
GO:0097278	complement-dependent cytotoxicity	3/307	10/18866	0.000470422	0.00566274	0.00396042	CFH/C3/CD59	3	CF
GO:0033483	gas homeostasis	3/307	11/18866	0.000639055	0.00716407	0.00501042	SOD2/HIF1A/CAV1	3	CF
GO:0072537	fibroblast activation	3/307	12/18866	0.000841838	0.00891634	0.00623592	RGCC/PDGFRB/AKAP12	3	CF
GO:0051090	regulation of DNA-binding transcription factor activity	17/307	455/18866	0.0013391	0.0125093	0.00874878	GAS6/GREM1/CYP1B1/RGCC/IL6/FLNA/TWIST1/CSF3/PLPP3/DDR2/NUPR1/WNT5A/ICAM1/DDIT3/ID3/HMOX1/CAV1	17	CF
GO:0034356	NAD biosynthesis via nicotinamide riboside salvage pathway	3/307	14/18866	0.00135964	0.0125093	0.00874878	NNMT/PTGS2/NAMPT	3	CF
GO:0043627	response to estrogen	6/307	75/18866	0.00138885	0.0126807	0.00886867	IGFBP2/TNFRSF11B/PDGFRB/GSTM3/HMOX1/CAV1	6	CF
GO:0070997	neuron death	14/307	360/18866	0.00242868	0.0190151	0.0132988	SOD2/LRP1/CCL2/DDIT4/CSF3/HIF1A/NUPR1/WNT5A/ANGPT1/BNIP3/RACK1/DDIT3/NAMPT/HMOX1	14	CF
GO:0044764	multi-organism cellular process	3/307	17/18866	0.00244984	0.0190686	0.0133363	GAS6/CTSL/CAV1	3	CF
GO:0042110	T cell activation	17/307	483/18866	0.0025057	0.0193233	0.0135144	LGALS1/THY1/CTSL/IGFBP2/LEPR/CCL2/CD81/IL6/ICAM1/ZEB1/MSN/KDELR1/ZBTB16/IL6ST/MYH9/CD151/CAV1	17	CF
GO:1901661	quinone metabolic process	4/307	36/18866	0.00268715	0.0205105	0.0143447	AKR1C1/AKR1B1/AKR1C3/AKR1C2	4	CF
GO:0051098	regulation of binding	14/307	367/18866	0.00288981	0.0216387	0.0151337	CTHRC1/LRP1/LIF/TWIST1/CSF3/DAB2/WNT5A/ANGPT1/RACK1/LARP6/LOX/DDIT3/HMOX1/CAV1	14	CF
GO:0120254	olefinic compound metabolic process	7/307	121/18866	0.00367321	0.0257318	0.0179964	CYP1B1/PTGS2/AKR1C1/AKR1C3/FADS1/PTGS1/AKR1C2	7	CF
GO:0002726	positive regulation of T cell cytokine production	3/307	20/18866	0.00396167	0.0266815	0.0186606	CD81/IL6/IL1R1	3	CF
GO:0007350	blastoderm segmentation	3/307	20/18866	0.00396167	0.0266815	0.0186606	BASP1/WNT5A/NRP2	3	CF
GO:0010875	positive regulation of cholesterol efflux	3/307	20/18866	0.00396167	0.0266815	0.0186606	LRP1/CES1/CAV1	3	CF
GO:0140467	integrated stress response signaling	3/307	21/18866	0.00456683	0.029651	0.0207374	CXCL8/CCL2/DDIT3	3	CF
GO:1901685	glutathione derivative metabolic process	3/307	22/18866	0.00522491	0.032497	0.0227278	MGST1/GSTM3/GSTO1	3	CF
GO:1901687	glutathione derivative biosynthetic process	3/307	22/18866	0.00522491	0.032497	0.0227278	MGST1/GSTM3/GSTO1	3	CF
GO:0034643	establishment of mitochondrion localization, microtubule-mediated	3/307	23/18866	0.00593712	0.0355363	0.0248534	MAP1B/HIF1A/UCHL1	3	CF
GO:0047497	mitochondrion transport along microtubule	3/307	23/18866	0.00593712	0.0355363	0.0248534	MAP1B/HIF1A/UCHL1	3	CF
GO:0071404	cellular response to low-density lipoprotein particle stimulus	3/307	23/18866	0.00593712	0.0355363	0.0248534	CD81/CES1/ITGB1	3	CF
GO:0002683	negative regulation of immune system process	15/307	463/18866	0.00917313	0.0481951	0.0337068	COL3A1/THBS1/GREM1/THY1/FBN1/APOD/SERPING1/CCL2/TMEM176B/EMILIN1/TMEM176A/CD59/ZBTB16/HMOX1/NBL1	15	CF
GO:0006809	nitric oxide biosynthetic process	5/307	79/18866	0.00934035	0.0489854	0.0342595	PTX3/CYP1B1/PTGS2/ICAM1/CAV1	5	CF
GO:0000184	nuclear-transcribed mRNA catabolic process, nonsense-mediated decay	47/143	120/18866	1.82E-70	4.39E-67	3.78E-67	EIF3E/RPS6/RPL3/RPS27/RPL13/RPL5/RPS9/RPL10A/RPS3A/PABPC1/RPS3/RPL17/RPL13A/RPL7/RPL9/RPS19/RPL34/RPL4/RPS4X/RPL10/RPS15A/RPS27A/RPL14/RPL12/RPS18/RPS16/RPL15/RPL35A/RPL32/RPL27A/RPL21/RPL36/RPLP1/RPL30/RPL6/RPS20/RPSA/RPS5/RPL18A/RPS14/RPS21/RPL23A/RPL26/RPS23/RPL29/RPL36A/RPL31	47	LSC-1
GO:0006614	SRP-dependent cotranslational protein targeting to membrane	45/143	105/18866	1.35E-69	1.63E-66	1.40E-66	RPS6/RPL3/RPS27/RPL13/RPL5/RPS9/RPL10A/RPS3A/RPS3/RPL17/RPL13A/RPL7/RPL9/RPS19/RPL34/RPL4/RPS4X/RPL10/RPS15A/RPS27A/RPL14/RPL12/RPS18/RPS16/RPL15/RPL35A/RPL32/RPL27A/RPL21/RPL36/RPLP1/RPL30/RPL6/RPS20/RPSA/RPS5/RPL18A/RPS14/RPS21/RPL23A/RPL26/RPS23/RPL29/RPL36A/RPL31	45	LSC-1
GO:0006413	translational initiation	51/143	192/18866	1.76E-66	1.06E-63	9.15E-64	EIF3E/RPS6/RPL3/RPS27/RPL13/RPL5/RPS9/RPL10A/RPS3A/PABPC1/NPM1/RPS3/RPL17/RPL13A/EIF4A2/RPL7/RPL9/RPS19/RPL34/EIF3L/RPL4/RPS4X/RPL10/RPS15A/RPS27A/RPL14/RPL12/RPS18/RPS16/RPL15/RPL35A/RPL32/RPL27A/RPL21/RPL36/RPLP1/RPL30/RPL6/EIF4B/RPS20/RPSA/RPS5/RPL18A/RPS14/RPS21/RPL23A/RPL26/RPS23/RPL29/RPL36A/RPL31	51	LSC-1
GO:0019083	viral transcription	47/143	178/18866	6.70E-61	2.31E-58	1.99E-58	JUN/RPS6/RPL3/RPS27/RPL13/RPL5/RPS9/RPL10A/RPS3A/RPS3/RPL17/RPL13A/RPL7/RPL9/RPS19/RPL34/RPL4/RPS4X/RPL10/RPS15A/RPS27A/RPL14/RPL12/RPS18/RPS16/RPL15/RPL35A/RPL32/RPL27A/RPL21/RPL36/RPLP1/RPL30/RPL6/RPS20/RPSA/RPS5/RPL18A/RPS14/RPS21/RPL23A/RPL26/RPS23/RPL29/RPL36A/RPL31/ZFP36	47	LSC-1
GO:0042254	ribosome biogenesis	25/143	310/18866	8.70E-19	1.23E-16	1.06E-16	NOP53/RPS6/RPL3/RPS27/RPL5/RPS9/RPL10A/NPM1/RPL7/RPS19/RPL10/RPL14/RPL12/RPS16/RSL1D1/RPL35A/FBL/RPL6/RPSA/RPS5/RPS14/RPS21/RPL23A/RPL26/RSL24D1	25	LSC-1
GO:0034250	positive regulation of cellular amide metabolic process	12/143	167/18866	5.43E-09	4.67E-07	4.02E-07	EIF3E/RPL5/RPS9/PABPC1/NPM1/RPS4X/RACK1/PTK2B/RPL30/CIRBP/RPL26/KRT17	12	LSC-1
GO:0001503	ossification	15/143	412/18866	5.70E-07	4.29E-05	3.70E-05	ID4/CEBPD/JUNB/ID2/NPPC/KLF10/OSR2/RSL1D1/SOX9/FBL/PTK2B/TP63/ZBTB16/ID1/JUND	15	LSC-1
GO:0030099	myeloid cell differentiation	15/143	431/18866	1.00E-06	7.33E-05	6.31E-05	MYC/JUN/JUNB/FOS/ID2/IFI16/KLF10/RPS19/EPAS1/MEIS2/PTK2B/RPS14/ZBTB16/PIK3R1/ZFP36	15	LSC-1
GO:0009314	response to radiation	15/143	447/18866	1.58E-06	0.000105631	9.10E-05	MYC/KRT14/FOS/ID2/IFI16/NPM1/PPP1R1B/MEIS2/CIRBP/RPL26/EEF1D/EGR1/PIK3R1/DUSP1/JUND	15	LSC-1
GO:0051592	response to calcium ion	9/143	147/18866	1.82E-06	0.000118423	0.000101991	TXNIP/JUN/JUNB/FOS/AQP3/FOSB/PTK2B/DUSP1/JUND	9	LSC-1
GO:0071364	cellular response to epidermal growth factor stimulus	5/143	43/18866	1.78E-05	0.0010724	0.000923597	ZFP36L2/EEF1A1/SOX9/ID1/ZFP36	5	LSC-1
GO:0031581	hemidesmosome assembly	3/143	12/18866	8.92E-05	0.00398061	0.00342828	DST/KRT14/LAMB3	3	LSC-1
GO:0010464	regulation of mesenchymal cell proliferation	4/143	33/18866	0.000109162	0.00478129	0.00411786	MYC/NFIB/LMNA/SOX9	4	LSC-1
GO:0002683	negative regulation of immune system process	12/143	463/18866	0.000215779	0.00838407	0.00722073	MYC/ID2/IFI16/RPS19/SOX9/MEIS2/PTK2B/ZBTB16/PIK3R1/DUSP1/ZFP36/TSC22D3	12	LSC-1
GO:0035019	somatic stem cell population maintenance	5/143	75/18866	0.000262899	0.00974344	0.00839148	MYC/ZFP36L2/KLF10/SOX9/TP63	5	LSC-1
GO:0001656	metanephros development	5/143	91/18866	0.000643017	0.0198593	0.0171037	MYC/ID2/OSR2/SOX9/EGR1	5	LSC-1
GO:0043392	negative regulation of DNA binding	4/143	53/18866	0.000694707	0.0206611	0.0177943	JUN/ID2/IFI16/ID1	4	LSC-1
GO:0042542	response to hydrogen peroxide	6/143	146/18866	0.000867824	0.0240296	0.0206953	TXNIP/JUN/RPS3/RACK1/PTK2B/DUSP1	6	LSC-1
GO:0061448	connective tissue development	8/143	262/18866	0.000880773	0.0240296	0.0206953	ID4/NFIB/ID2/NPPC/OSR2/SOX9/ZBTB16/EGR1	8	LSC-1
GO:0051384	response to glucocorticoid	6/143	147/18866	0.000899196	0.0240296	0.0206953	FOS/ZFP36L2/FAM107A/FOSB/DUSP1/ZFP36	6	LSC-1
GO:0042493	response to drug	10/143	397/18866	0.000907814	0.0240296	0.0206953	TXNIP/MYC/FOS/NPPC/COL18A1/ATP1A1/FOSB/PGF/PTK2B/RPL18A	10	LSC-1
GO:0060740	prostate gland epithelium morphogenesis	3/143	26/18866	0.000975652	0.0240296	0.0206953	ID4/SOX9/TP63	3	LSC-1
GO:0008630	intrinsic apoptotic signaling pathway in response to DNA damage	5/143	103/18866	0.00112585	0.02659	0.0229005	IFI16/RPS3/TP63/RPL26/PIK3R1	5	LSC-1
GO:0050679	positive regulation of epithelial cell proliferation	7/143	211/18866	0.0011481	0.0268521	0.0231262	MYC/JUN/OSR2/SOX9/PGF/TP63/ID1	7	LSC-1
GO:0035116	embryonic hindlimb morphogenesis	3/143	29/18866	0.00134858	0.0303619	0.026149	OSR2/TP63/ZBTB16	3	LSC-1
GO:0007623	circadian rhythm	7/143	218/18866	0.00138562	0.0307429	0.0264771	JUN/ID4/ID2/KLF10/EGR1/ID1/JUND	7	LSC-1
GO:0032922	circadian regulation of gene expression	4/143	66/18866	0.00158478	0.0331977	0.0285913	ID4/ID2/EGR1/ID1	4	LSC-1
GO:0051348	negative regulation of transferase activity	8/143	296/18866	0.00191058	0.0386773	0.0333106	RPL5/SOCS3/NPM1/EIF4A2/RACK1/PPP1R1B/DUSP1/ZFP36	8	LSC-1
GO:1903779	regulation of cardiac conduction	4/143	73/18866	0.00229763	0.043988	0.0378844	NPPC/ATP1A1/ATP1B3/CXADR	4	LSC-1
GO:0060502	epithelial cell proliferation involved in lung morphogenesis	2/143	10/18866	0.00246706	0.0450239	0.0387765	NFIB/SOX9	2	LSC-1
GO:2000018	regulation of male gonad development	2/143	10/18866	0.00246706	0.0450239	0.0387765	SOX9/CITED2	2	LSC-1
GO:0098754	detoxification	14/291	138/18866	3.01E-08	0.000105774	8.88E-05	SOD3/MT2A/SOD2/MT1A/PTGS2/TXN/MT1M/NFE2L2/GSTM3/SELENOS/MGST3/MT1E/NQO1/GSTO1	14	SK
GO:0000302	response to reactive oxygen species	16/291	235/18866	8.07E-07	0.000710372	0.000596465	MMP3/APOD/SOD3/CST3/SOD2/ANXA1/FOSL1/HSPD1/TXN/BNIP3/NFE2L2/GLRX2/HGF/ERCC6/NQO1/AKR1C3	16	SK
GO:0006692	prostanoid metabolic process	7/291	49/18866	9.53E-06	0.00293041	0.00246052	PTGDS/AKR1C2/AKR1C1/ANXA1/PTGS2/AKR1C3/PTGES3	7	SK
GO:0006693	prostaglandin metabolic process	7/291	49/18866	9.53E-06	0.00293041	0.00246052	PTGDS/AKR1C2/AKR1C1/ANXA1/PTGS2/AKR1C3/PTGES3	7	SK
GO:0051901	positive regulation of mitochondrial depolarization	4/291	10/18866	1.08E-05	0.00293041	0.00246052	DCN/CCK/KDR/MYOC	4	SK
GO:0006457	protein folding	14/291	230/18866	1.43E-05	0.00314404	0.0026399	DNAJA1/HSPD1/HSP90AB1/HSPA8/HSPE1/PDCD5/GRPEL1/PPIB/TBCA/DNAJC2/CCT6A/CCT2/PTGES3/BAG3	14	SK
GO:0045861	negative regulation of proteolysis	18/291	369/18866	1.85E-05	0.00346174	0.00290666	CST3/ECM1/SERPINF1/RARRES1/SDCBP/HSP90AB1/PTGS2/SERPING1/PLAT/TFPI/HGF/SERPINB6/PAK2/CTSZ/TIMP3/SVIP/GABARAPL2/PEBP1	18	SK
GO:1901655	cellular response to ketone	9/291	97/18866	1.91E-05	0.00346174	0.00290666	AKR1C2/SERPINF1/SFRP1/AHR/RWDD1/NR3C1/FDX1/AKR1C3/ICAM1	9	SK
GO:0043312	neutrophil degranulation	21/291	487/18866	2.39E-05	0.00398218	0.00334365	CXCL1/CST3/PTX3/PGRMC1/FTL/SDCBP/HSP90AB1/HSPA8/DYNLL1/MME/S100A11/SRP14/ILF2/SERPINB6/ARPC5/ANPEP/CTSZ/SVIP/CCT2/DEGS1/PNP	21	SK
GO:0006986	response to unfolded protein	12/291	183/18866	2.83E-05	0.00414829	0.00348312	CCL2/CXCL8/DNAJA1/THBS4/HSPD1/HSP90AB1/HSPA8/HSPE1/NFE2L2/SELENOS/MYDGF/BAG3	12	SK
GO:0072593	reactive oxygen species metabolic process	15/291	288/18866	4.41E-05	0.00574276	0.00482192	MMP3/SOD3/PTX3/SOD2/HSPD1/HSP90AB1/PTGS2/BNIP3/NFE2L2/SELENOS/NQO1/ARF4/AKR1C3/ICAM1/GADD45A	15	SK
GO:1904589	regulation of protein import	7/291	62/18866	4.60E-05	0.00576229	0.00483832	APOD/HSP90AB1/HSPA8/PTGS2/PDCD5/RAN/BAG3	7	SK
GO:0032496	response to lipopolysaccharide	16/291	334/18866	6.69E-05	0.00639822	0.00537228	DCN/CXCL1/VIM/CXCL2/CCL2/CXCL8/CXCL3/HSPD1/PTGS2/TFPI/SELENOS/BDKRB1/CD40/ICAM1/TAC1/NFKBIA	16	SK
GO:0070555	response to interleukin-1	12/291	211/18866	0.000112093	0.00835173	0.00701255	CCL2/CXCL8/ANXA1/TFPI/SKP1/PSMA7/UBB/SFRP1/YY1/CD40/ICAM1/NFKBIA	12	SK
GO:0043491	protein kinase B signaling	14/291	278/18866	0.000112842	0.00835173	0.00701255	AKR1C2/CCL2/HSP90AB1/FGFR1/TXN/HGF/EPGN/KDR/MYDGF/CD40/AKR1C3/F10/MYOC/CAVIN3	14	SK
GO:0097530	granulocyte migration	10/291	150/18866	0.000114413	0.00835173	0.00701255	CXCL1/SAA1/CXCL2/CCL2/CXCL8/CXCL3/ANXA1/THBS4/CD99/PPIB	10	SK
GO:1990266	neutrophil migration	9/291	122/18866	0.000116293	0.00835173	0.00701255	CXCL1/SAA1/CXCL2/CCL2/CXCL8/CXCL3/THBS4/CD99/PPIB	9	SK
GO:0007568	aging	15/291	319/18866	0.000138349	0.00949942	0.00797621	DCN/APOD/SERPINF1/SOD2/ECRG4/TWIST1/PTGS2/SERPING1/MME/NFE2L2/GLRX2/RWDD1/CACYBP/NQO1/ICAM1	15	SK
GO:0042445	hormone metabolic process	12/291	221/18866	0.000173052	0.0108232	0.00908775	AKR1C2/AKR1C1/CTSL/CRABP2/SELENOM/AOPEP/MME/CPQ/TIPARP/CTSZ/FDX1/AKR1C3	12	SK
GO:0071496	cellular response to external stimulus	15/291	326/18866	0.000175312	0.0108232	0.00908775	FOSL1/MAP1LC3B/HSPA8/PTGS2/IRF1/BNIP3/NFE2L2/GLRX2/SFRP1/GABARAPL2/CD40/AKR1C3/ICAM1/BAG3/GADD45A	15	SK
GO:1901342	regulation of vasculature development	18/291	444/18866	0.000197613	0.0117864	0.00989651	DCN/TNFRSF12A/CXCL8/ECM1/SERPINF1/SOD2/ANXA1/THBS4/TWIST1/ANGPTL7/PTGS2/NFE2L2/HGF/SFRP1/KDR/MYDGF/CD40/GADD45A	18	SK
GO:0019058	viral life cycle	15/291	341/18866	0.000284329	0.0159551	0.0133968	CCL2/CTSL/PTX3/CXCL8/LGALS1/IFITM2/IFITM3/HSP90AB1/HSPA8/RAN/PPIB/UBB/ANPEP/ICAM1/IFI27	15	SK
GO:0048041	focal adhesion assembly	7/291	83/18866	0.000294981	0.0159698	0.0134091	APOD/S100A10/SFRP1/FERMT2/KDR/PEAK1/MYOC	7	SK
GO:0051131	chaperone-mediated protein complex assembly	4/291	22/18866	0.000325735	0.0166125	0.0139487	HSPD1/HSP90AB1/CCT2/PTGES3	4	SK
GO:0048024	regulation of mRNA splicing, via spliceosome	8/291	113/18866	0.000367459	0.0182125	0.0152922	WTAP/HSPA8/RBM8A/NCL/NSRP1/SAP18/SON/HNRNPA2B1	8	SK
GO:2000351	regulation of endothelial cell apoptotic process	6/291	62/18866	0.000380918	0.0186174	0.0156321	CCL2/NFE2L2/KDR/CD40/AKR1C3/ICAM1	6	SK
GO:0030647	aminoglycoside antibiotic metabolic process	3/291	10/18866	0.000402221	0.0190612	0.0160048	AKR1C2/AKR1C1/AKR1C3	3	SK
GO:0010634	positive regulation of epithelial cell migration	10/291	176/18866	0.000417599	0.0190612	0.0160048	ANXA1/PTGS2/FGFR1/PLPP3/NFE2L2/PFN1/NRP2/KDR/CD40/TAC1	10	SK
GO:0048608	reproductive structure development	17/291	443/18866	0.000553838	0.0225363	0.0189226	DCN/CST3/PTX3/SERPINF1/ANXA1/HTRA1/FOSL1/HSP90AB1/PTGS2/MME/FNDC3A/TIPARP/UBB/SFRP1/EIF2S2/AKR1C3/ICAM1	17	SK
GO:0045926	negative regulation of growth	12/291	254/18866	0.000611237	0.0242162	0.0203332	MT2A/MT1A/FHL1/MT1M/CCDC85B/SFRP1/YY1/SPART/BDKRB1/MT1E/ENPP1/IFRD1	12	SK
GO:0050821	protein stabilization	10/291	187/18866	0.000670909	0.0248519	0.0208669	HSPD1/HSP90AB1/PLPP3/PFN1/SUGT1/PPIB/CCT6A/CCT2/PTGES3/BAG3	10	SK
GO:2000573	positive regulation of DNA biosynthetic process	6/291	69/18866	0.000678932	0.0248871	0.0208965	HSP90AB1/HGF/CCT6A/CCT2/PTGES3/HNRNPA2B1	6	SK
GO:0002002	regulation of angiotensin levels in blood	3/291	12/18866	0.000720706	0.0249872	0.0209806	AOPEP/MME/CTSZ	3	SK
GO:0002003	angiotensin maturation	3/291	12/18866	0.000720706	0.0249872	0.0209806	AOPEP/MME/CTSZ	3	SK
GO:0008360	regulation of cell shape	9/291	156/18866	0.000721798	0.0249872	0.0209806	CCL2/CDC42EP2/CDC42EP3/ANXA1/SEPTIN7/FERMT2/S100A13/KDR/ICAM1	9	SK
GO:0044272	sulfur compound biosynthetic process	10/291	192/18866	0.000822135	0.0280883	0.0235844	DCN/KERA/LUM/MTHFD2L/NFE2L2/GSTM3/MGST3/DSEL/GSTO1/ADI1	10	SK
GO:0072378	blood coagulation, fibrin clot formation	4/291	28/18866	0.000847771	0.0281444	0.0236315	SERPING1/TFPI/F13A1/F10	4	SK
GO:0044788	modulation by host of viral process	4/291	30/18866	0.00110758	0.0316093	0.0265408	PTX3/HSPA8/PPIB/IFI27	4	SK
GO:0051775	response to redox state	3/291	14/18866	0.00116548	0.0320415	0.0269037	VASN/GLRX2/SELENOS	3	SK
GO:0019233	sensory perception of pain	7/291	106/18866	0.00128265	0.0336841	0.0282829	CCK/CCL2/PTGS2/MME/MGLL/BDKRB1/TAC1	7	SK
GO:0055076	transition metal ion homeostasis	8/291	138/18866	0.00136979	0.0353157	0.0296529	MT2A/FTL/MT1A/SKP1/MT1M/STEAP4/MT1E/SLC25A37	8	SK
GO:0034694	response to prostaglandin	4/291	32/18866	0.00141862	0.0359145	0.0301557	AKR1C2/SFRP1/YY1/AKR1C3	4	SK
GO:1900182	positive regulation of protein localization to nucleus	6/291	80/18866	0.00147819	0.0363533	0.0305241	HSP90AB1/PTGS2/RAN/CCT6A/CCT2/BAG3	6	SK
GO:0050679	positive regulation of epithelial cell proliferation	10/291	211/18866	0.00167372	0.0392655	0.0329694	ECM1/HTRA1/THBS4/TWIST1/FGFR1/NRP2/SFRP1/EPGN/KDR/MYDGF	10	SK
GO:0019748	secondary metabolic process	5/291	57/18866	0.00183446	0.0424703	0.0356603	AKR1C2/AKR1C1/NFE2L2/AKR1C3/ASIP	5	SK
GO:0050886	endocrine process	6/291	84/18866	0.00189985	0.0434127	0.0364516	SELENOM/AOPEP/FGFR1/MME/CTSZ/TAC1	6	SK
GO:0001503	ossification	15/291	412/18866	0.00193862	0.0435421	0.0365603	ECM1/ID3/SBDS/CEBPD/HSPE1/TWIST1/PTGS2/FHL2/HGF/SFRP1/MGP/ENPP1/DDX21/MYOC/TAC1	15	SK
GO:0042448	progesterone metabolic process	3/291	17/18866	0.00210397	0.0443346	0.0372257	AKR1C2/AKR1C1/AKR1C3	3	SK
GO:0090141	positive regulation of mitochondrial fission	3/291	17/18866	0.00210397	0.0443346	0.0372257	DCN/BNIP3/KDR	3	SK
GO:2001057	reactive nitrogen species metabolic process	6/291	87/18866	0.00227151	0.0464735	0.0390216	PTX3/HSP90AB1/PTGS2/SELENOS/NQO1/ICAM1	6	SK
GO:0070972	protein localization to endoplasmic reticulum	8/291	152/18866	0.00251671	0.0489298	0.0410841	SSR3/SEC62/SRP19/SEC61G/SEC61B/SRP14/GABARAPL2/SPCS2	8	SK
GO:0045047	protein targeting to ER	22/245	120/18866	2.48E-19	8.00E-16	6.54E-16	SSR3/RPS4Y1/RPLP0/RPL19/RPL14/RPL18/RPL7A/RPL6/RPS12/RPL12/RPL11/RPL5/RPS27A/SEC62/RPL8/HSPA5/SEC61B/SEC61G/RPS5/TRAM1/SRP19/SPCS2	22	TSK
GO:0042273	ribosomal large subunit biogenesis	16/245	74/18866	1.38E-15	7.40E-13	6.05E-13	RPLP0/RPL14/RPL7A/RPL6/RPL12/RPL11/RPL5/DDX18/EBNA1BP2/NOP16/NOP53/RSL1D1/RSL24D1/SNU13/NIFK/RPL7L1	16	TSK
GO:0006402	mRNA catabolic process	27/245	376/18866	6.20E-13	2.22E-10	1.81E-10	RPS4Y1/RPLP0/PSMA7/YBX1/RPL19/RPL14/RPL18/RPL7A/RPL6/VIM/RPS12/RPL12/RPL11/RPL5/HSPA8/HSPA1A/RPS27A/PSMD12/RPL8/PSMB1/RPS5/PSMD8/RBM8A/PSME2/PSMA3/PSMC1/PSMD7	27	TSK
GO:0070482	response to oxygen levels	27/245	396/18866	2.10E-12	6.78E-10	5.54E-10	PTGS2/MALAT1/VASN/ICAM1/BNIP3/PLOD2/PSMA7/MMP2/THBS1/RPS27A/PSMD12/HMOX1/PDPN/PSMB1/NAMPT/HSP90B1/RGCC/NOP53/P4HB/HSPD1/PSMD8/BNIP3L/PSME2/PSMA3/PSMC1/DDIT4/PSMD7	27	TSK
GO:0006457	protein folding	21/245	230/18866	2.79E-12	7.85E-10	6.41E-10	PPIB/CHORDC1/HSP90AB1/HSPA8/HSPA1A/PDCD5/HSPE1/NUDC/GRPEL1/HSPA5/DNAJA1/PDIA3/DNAJC2/HSP90B1/UBXN1/DNAJC3/P4HB/HSPD1/PSMC1/CCT6A/DNAJC1	21	TSK
GO:0006413	translational initiation	19/245	192/18866	7.67E-12	1.65E-09	1.35E-09	EIF1B/RPS4Y1/RPLP0/RPL19/RPL14/RPL18/RPL7A/RPL6/RPS12/RPL12/RPL11/RPL5/RPS27A/RPL8/EIF3J/RPS5/DNAJC3/EIF5B/EIF5	19	TSK
GO:0035966	response to topologically incorrect protein	18/245	205/18866	2.03E-10	2.84E-08	2.32E-08	CXCL8/DDIT3/SDF2L1/MYDGF/SELENOS/THBS1/HSP90AB1/HSPA8/HSPA1A/HSPE1/DNAJB9/HSPA5/DNAJA1/HERPUD1/HSP90B1/DNAJC3/TSPYL2/HSPD1	18	TSK
GO:0019083	viral transcription	15/245	178/18866	1.19E-08	1.24E-06	1.01E-06	IFITM3/RPS4Y1/RPLP0/RPL19/RPL14/RPL18/RPL7A/RPL6/RPS12/RPL12/RPL11/RPL5/RPS27A/RPL8/RPS5	15	TSK
GO:0006882	cellular zinc ion homeostasis	8/245	37/18866	2.01E-08	1.94E-06	1.59E-06	MT1G/MT2A/MT1E/MT1M/SLC39A8/MT1F/MT1H/SLC39A14	8	TSK
GO:0002479	antigen processing and presentation of exogenous peptide antigen via MHC class I, TAP-dependent	10/245	75/18866	4.49E-08	3.53E-06	2.88E-06	PSMA7/PSMD12/SEC22B/PSMB1/PDIA3/PSMD8/PSME2/PSMA3/PSMC1/PSMD7	10	TSK
GO:0070498	interleukin-1-mediated signaling pathway	11/245	103/18866	9.87E-08	6.76E-06	5.53E-06	SQSTM1/PSMA7/RPS27A/PSMD12/PSMB1/PSMD8/PSME2/PSMA3/PSMC1/PSMD7/NFKB1	11	TSK
GO:0006521	regulation of cellular amino acid metabolic process	9/245	63/18866	1.17E-07	7.51E-06	6.14E-06	SLC7A11/PSMA7/PSMD12/PSMB1/PSMD8/PSME2/PSMA3/PSMC1/PSMD7	9	TSK
GO:0010972	negative regulation of G2/M transition of mitotic cell cycle	9/245	96/18866	4.40E-06	0.000184199	0.000150552	PSMA7/PSMD12/PSMB1/NOP53/PSMD8/PSME2/PSMA3/PSMC1/PSMD7	9	TSK
GO:1902036	regulation of hematopoietic stem cell differentiation	8/245	73/18866	4.69E-06	0.000191124	0.000156212	PSMA7/PSMD12/PSMB1/PSMD8/PSME2/PSMA3/PSMC1/PSMD7	8	TSK
GO:1902644	tertiary alcohol metabolic process	5/245	20/18866	4.69E-06	0.000191124	0.000156212	AKR1C2/AKR1C1/AKR1B1/AKR1C3/DKK3	5	TSK
GO:0030647	aminoglycoside antibiotic metabolic process	4/245	10/18866	5.48E-06	0.000207702	0.000169762	AKR1C2/AKR1C1/AKR1B1/AKR1C3	4	TSK
GO:0043687	post-translational protein modification	17/245	363/18866	5.74E-06	0.000214902	0.000175647	IGFBP4/SCG2/PSMA7/LGALS1/PSMD12/PSMB1/HSP90B1/RCN1/DNAJC3/P4HB/PSMD8/PSME2/PSMA3/UBE2M/PSMC1/DCAF13/PSMD7	17	TSK
GO:0002223	stimulatory C-type lectin receptor signaling pathway	9/245	113/18866	1.67E-05	0.000513772	0.000419924	PSMA7/PSMD12/PSMB1/PSMD8/PSME2/PSMA3/PSMC1/PSMD7/NFKB1	9	TSK
GO:0052372	modulation by symbiont of entry into host	6/245	45/18866	2.40E-05	0.000691553	0.00056523	CXCL8/PTX3/IFITM3/IFITM2/LGALS1/P4HB	6	TSK
GO:0071621	granulocyte chemotaxis	9/245	127/18866	4.25E-05	0.00106085	0.000867065	CXCL8/CXCL2/CXCL3/SAA1/PPIB/SCG2/THBS1/CXCL1/CCL20	9	TSK
GO:0070997	neuron death	15/245	360/18866	7.80E-05	0.00176848	0.00144544	SOD2/NUPR1/DDIT3/BNIP3/SLC7A11/GCLM/CSF3/HSP90AB1/HMOX1/NAMPT/HSPA5/HSPD1/UBE2M/PSMC1/DDIT4	15	TSK
GO:0019748	secondary metabolic process	6/245	57/18866	9.41E-05	0.00206873	0.00169084	AKR1C2/AKR1C1/AKR1B1/CYP1B1/SLC7A11/AKR1C3	6	TSK
GO:0002526	acute inflammatory response	8/245	111/18866	0.000100807	0.00217919	0.00178113	PTGS2/NUPR1/SERPINA3/SAA1/ICAM1/SELENOS/SAA2/IL6ST	8	TSK
GO:0045454	cell redox homeostasis	6/245	59/18866	0.000114317	0.00243852	0.00199308	DDIT3/SELENOS/PDIA3/TXNRD1/P4HB/TXNL1	6	TSK
GO:0045926	negative regulation of growth	12/245	254/18866	0.000127665	0.00267019	0.00218243	MT1G/MT2A/MT1E/SERPINE2/MT1M/CCDC85B/MT1F/MT1H/HSPA1A/OSGIN2/TSPYL2/GDF15	12	TSK
GO:0140467	integrated stress response signaling	4/245	21/18866	0.000139587	0.00282773	0.0023112	CXCL8/DDIT3/HSPA5/HERPUD1	4	TSK
GO:0043312	neutrophil degranulation	17/245	487/18866	0.000224624	0.00413437	0.00337916	TNFAIP6/PTX3/FTL/SERPINA3/MME/HSP90AB1/HSPA8/HSPA1A/PSMD12/PSMB1/SDCBP/BRI3/DNAJC3/DPP7/PSMD7/NFKB1/CXCL1	17	TSK
GO:0006839	mitochondrial transport	12/245	271/18866	0.000232837	0.00418976	0.00342443	BNIP3/SLC39A8/HSPA1A/PDCD5/SLC25A6/GRPEL1/CHCHD10/HSPD1/BNIP3L/SLC25A37/TOMM40/MRPL18	12	TSK
GO:0007568	aging	13/245	319/18866	0.000289307	0.00503707	0.00411697	SOD2/PTGS2/ICAM1/APOD/GCLM/MME/YBX1/SERPING1/NAMPT/TPRA1/CACYBP/RSL1D1/ATP2B1	13	TSK
GO:0048661	positive regulation of smooth muscle cell proliferation	7/245	103/18866	0.000393096	0.00652661	0.00533442	PTGS2/AKR1B1/MMP2/FGF2/THBS1/HMOX1/NAMPT	7	TSK
GO:0031667	response to nutrient levels	16/245	473/18866	0.00048369	0.00759983	0.0062116	PTGS2/DDIT3/ICAM1/BNIP3/GCLM/MAP1B/MAP1LC3B/HSPA8/AKR1C3/HMOX1/NAMPT/HSPA5/GDF15/NUCB2/ATP2B1/DAD1	16	TSK
GO:1903513	endoplasmic reticulum to cytosol transport	4/245	29/18866	0.000510573	0.00786869	0.00643134	SELENOS/SEC61B/HERPUD1/HSP90B1	4	TSK
GO:0034356	NAD biosynthesis via nicotinamide riboside salvage pathway	3/245	14/18866	0.000708346	0.0100955	0.00825139	PTGS2/NNMT/NAMPT	3	TSK
GO:0051775	response to redox state	3/245	14/18866	0.000708346	0.0100955	0.00825139	VASN/SELENOS/SLC7A11	3	TSK
GO:2001057	reactive nitrogen species metabolic process	6/245	87/18866	0.000947533	0.0126116	0.0103079	PTX3/PTGS2/CYP1B1/ICAM1/SELENOS/HSP90AB1	6	TSK
GO:0002831	regulation of response to biotic stimulus	14/245	409/18866	0.000965658	0.0127999	0.0104618	PSMA7/SERPING1/HSP90AB1/PSMD12/PSMB1/NOP53/HSPD1/PSMD8/SELENOK/PSME2/PSMA3/PSMC1/PSMD7/NFKB1	14	TSK
GO:0034755	iron ion transmembrane transport	3/245	18/18866	0.00152816	0.0183799	0.0150225	SLC39A8/SLC39A14/SLC25A37	3	TSK
GO:1901655	cellular response to ketone	6/245	97/18866	0.00166556	0.0196511	0.0160615	AKR1C2/AKR1B1/ICAM1/AKR1C3/ATP2B1/DDIT4	6	TSK
GO:0051051	negative regulation of transport	15/245	483/18866	0.00169099	0.019811	0.0161922	PTGS2/SERPINE2/ICAM1/SELENOS/APOD/LIF/MAP1B/THBS1/HSPA1A/HMOX1/RGCC/SDCBP/NDUFAF2/GSTO1/NFKB1	15	TSK
GO:0050821	protein stabilization	8/245	187/18866	0.00314145	0.0325357	0.0265925	PPIB/HSP90AB1/RPL11/RPL5/HSPA1A/NOP53/HSPD1/CCT6A	8	TSK
GO:0000422	autophagy of mitochondrion	5/245	79/18866	0.00366127	0.0364136	0.0297621	SQSTM1/BNIP3/MAP1LC3B/BNIP3L/FUNDC2	5	TSK
GO:0061726	mitochondrion disassembly	5/245	79/18866	0.00366127	0.0364136	0.0297621	SQSTM1/BNIP3/MAP1LC3B/BNIP3L/FUNDC2	5	TSK
GO:0071496	cellular response to external stimulus	11/245	326/18866	0.00369521	0.0364136	0.0297621	PTGS2/ICAM1/BNIP3/MAP1LC3B/HSPA8/AKR1C3/HMOX1/NAMPT/HSPA5/ATP2B1/NFKB1	11	TSK
GO:1900182	positive regulation of protein localization to nucleus	5/245	80/18866	0.00386483	0.0376091	0.0307392	PTGS2/LIF/HSP90AB1/RAN/CCT6A	5	TSK
GO:0032967	positive regulation of collagen biosynthetic process	3/245	26/18866	0.00451071	0.0432411	0.0353424	LARP6/VIM/RGCC	3	TSK
GO:0120254	olefinic compound metabolic process	6/245	121/18866	0.0050127	0.0473395	0.0386922	AKR1C2/AKR1C1/PTGS2/CYP1B1/AKR1C3/DKK3	6	TSK
GO:0006614	SRP-dependent cotranslational protein targeting to membrane	25/327	105/18866	1.04E-21	3.83E-18	3.07E-18	RPS2/RPL13/RPS6/RPL3/RPL36A/RPL17/RPL10/RPL10A/RPL37A/RPL6/RPS18/RPS27A/RPS7/RPL29/RPS19/RPS9/RPL13A/RPS3/RPS3A/RPL15/RPS5/RPSA/RPL27A/RPS10/RPS4Y1	25	Mel
GO:0000184	nuclear-transcribed mRNA catabolic process, nonsense-mediated decay	26/327	120/18866	2.11E-21	3.83E-18	3.07E-18	RPS2/RPL13/RPS6/RPL3/RPL36A/RPL17/RPL10/RPL10A/RPL37A/RPL6/RPS18/RPS27A/RPS7/RPL29/RPS19/RPS9/RPL13A/RPS3/RPS3A/RPL15/RPS5/RPSA/RPL27A/EIF3E/RPS10/RPS4Y1	26	Mel
GO:0006613	cotranslational protein targeting to membrane	25/327	109/18866	2.83E-21	3.83E-18	3.07E-18	RPS2/RPL13/RPS6/RPL3/RPL36A/RPL17/RPL10/RPL10A/RPL37A/RPL6/RPS18/RPS27A/RPS7/RPL29/RPS19/RPS9/RPL13A/RPS3/RPS3A/RPL15/RPS5/RPSA/RPL27A/RPS10/RPS4Y1	25	Mel
GO:0043473	pigmentation	24/327	99/18866	4.35E-21	4.43E-18	3.55E-18	DCT/PMEL/TYRP1/MITF/EDNRB/GPR143/TYR/CD63/ZEB2/MYO5A/SLC24A5/BCL2/SOX10/SLC45A2/RAB32/RAB27A/CDH3/MLPH/KIT/RACK1/RAB38/HPS4/SNAI2/HPS5	24	Mel
GO:0006413	translational initiation	29/327	192/18866	3.88E-19	1.75E-16	1.41E-16	RPS2/RPL13/RPS6/RPL3/RPL36A/RPL17/RPL10/RPL10A/RPL37A/RPL6/RPS18/RPS27A/RPS7/RPL29/RPS19/RPS9/RPL13A/RPS3/RPS3A/RPL15/RPS5/RPSA/RPL27A/EIF4A2/EIF3L/EIF3D/EIF3E/RPS10/RPS4Y1	29	Mel
GO:0019080	viral gene expression	29/327	195/18866	6.02E-19	2.45E-16	1.96E-16	RPS2/RPL13/RPS6/RPL3/RPL36A/RPL17/RPL10/RPL10A/RPL37A/RPL6/RPS18/RPS27A/RPS7/RPL29/RPS19/RPS9/RPL13A/RPS3/RPS3A/RPL15/RPS5/RPSA/RPL27A/JUN/EIF3L/EIF3D/RPS10/USF2/RPS4Y1	29	Mel
GO:0006582	melanin metabolic process	11/327	23/18866	4.03E-14	9.11E-12	7.31E-12	DCT/PMEL/TYRP1/TYR/ZEB2/MYO5A/SLC24A5/BCL2/SLC45A2/MFSD12/CDH3	11	Mel
GO:0044550	secondary metabolite biosynthetic process	10/327	24/18866	3.38E-12	6.15E-10	4.93E-10	DCT/PMEL/TYRP1/TYR/ZEB2/MYO5A/SLC24A5/SLC45A2/MFSD12/CDH3	10	Mel
GO:0043312	neutrophil degranulation	32/327	487/18866	1.13E-10	1.92E-08	1.54E-08	QPCT/SDCBP/CD59/CD63/CD44/KCNAB2/VAT1/RAB27A/PTPRJ/MLEC/ASAH1/EEF1A1/EEF2/A1BG/NPC2/TIMP2/SYNGR1/RAB7A/ABR/AGPAT2/HSPA8/CTSD/CTSA/CYB5R3/HSP90AA1/DPP7/HSPA1A/CYSTM1/HSPA1B/BRI3/PYCARD/HSPA6	32	Mel
GO:0046148	pigment biosynthetic process	11/327	57/18866	3.25E-09	4.56E-07	3.66E-07	DCT/PMEL/TYRP1/GPR143/TYR/ZEB2/MYO5A/SLC24A5/SLC45A2/MFSD12/CDH3	11	Mel
GO:0031647	regulation of protein stability	21/327	296/18866	5.50E-08	6.78E-06	5.44E-06	CAPN3/SNCA/BCL2/TOMM7/RPS7/PTEN/LMNA/SOX4/HSPA8/CTSA/NOP53/HPS4/HSP90AA1/HSPA1A/HSPA1B/PYCARD/PIK3R1/FBXO7/PHB/ATP1B1/CD81	21	Mel
GO:0042026	protein refolding	7/327	23/18866	8.51E-08	1.02E-05	8.17E-06	HSPA8/HSP90AA1/HSPA2/HSPA1A/HSPA1B/DNAJA4/HSPA6	7	Mel
GO:1903320	regulation of protein modification by small protein conjugation or removal	18/327	242/18866	2.48E-07	2.80E-05	2.25E-05	CAPN3/CAV1/SEPTIN4/RPS2/UBB/FYN/PTTG1IP/RPS7/RPS3/PTEN/SOX4/HMG20B/NOP53/HSP90AA1/UBA2/CTNNB1/HSPA1A/HSPA1B	18	Mel
GO:0045785	positive regulation of cell adhesion	22/327	428/18866	6.17E-06	0.000557386	0.000447109	CD44/GCNT2/FMN1/CAV1/ADGRG1/CYTH3/ETS1/TNFRSF14/PTPRJ/FYN/MYO10/LGALS1/RPS3/CCDC80/HLA-A/SOX4/ARL2/ILK/PYCARD/PIK3R1/MYADM/CD81	22	Mel
GO:0022604	regulation of cell morphogenesis	24/327	499/18866	7.19E-06	0.000635548	0.000509807	APOE/CDC42EP3/CD44/S100B/ZEB2/PLXNC1/TUBB2B/ENPP2/DLC1/LZTS1/KIT/FYN/MYO10/PARVB/TRAK2/SEMA3C/PTEN/EPS8/RHOB/BAMBI/DPYSL2/ILK/ARHGDIA/MYADM	24	Mel
GO:0052126	movement in host environment	13/327	169/18866	8.17E-06	0.000704303	0.000564959	CAV1/SCARB1/TPCN2/TNFRSF14/LGALS1/RAB7A/RPSA/EPS15/CTNNB1/HSPA1A/HSPA1B/PHB/CD81	13	Mel
GO:0062197	cellular response to chemical stress	19/327	360/18866	1.85E-05	0.00147633	0.00118424	CAPN3/GPX3/SNCA/CAV1/BCL2/EFHD1/ETS1/CDK2/FYN/RACK1/RPS3/JUN/RHOB/ETV5/CTNNB1/HSPA1A/HSPA1B/KLF2/FBXO7	19	Mel
GO:0042255	ribosome assembly	8/327	67/18866	2.00E-05	0.00156829	0.00125801	RPL3/RPL10/RPL6/RPS19/RPS5/RPSA/NOP53/RPS10	8	Mel
GO:0090084	negative regulation of inclusion body assembly	4/327	11/18866	2.66E-05	0.00196462	0.00157592	HSPA2/HSPA1A/HSPA1B/DNAJA4	4	Mel
GO:1901099	negative regulation of signal transduction in absence of ligand	6/327	36/18866	3.25E-05	0.00224323	0.00179941	BCL2/FYN/SGK3/SNAI2/HSPA1A/HSPA1B	6	Mel
GO:2001240	negative regulation of extrinsic apoptotic signaling pathway in absence of ligand	6/327	36/18866	3.25E-05	0.00224323	0.00179941	BCL2/FYN/SGK3/SNAI2/HSPA1A/HSPA1B	6	Mel
GO:0048762	mesenchymal cell differentiation	14/327	229/18866	4.92E-05	0.0030315	0.00243173	EDNRB/SDCBP/ZEB2/GCNT2/BCL2/SOX10/ALX1/ANXA6/MCRIP1/SEMA3C/PTEN/BAMBI/SNAI2/CTNNB1	14	Mel
GO:0006643	membrane lipid metabolic process	13/327	212/18866	8.83E-05	0.00449029	0.0036019	ST3GAL4/ST3GAL5/ENPP2/P2RX7/HACD1/PYURF/ST3GAL6/KIT/ASAH1/RACK1/PRKD3/CTSA/UGCG	13	Mel
GO:0007409	axonogenesis	21/327	482/18866	0.000111099	0.00525525	0.00421552	APOE/STMN1/S100B/ZEB2/PLXNC1/TUBB2B/BCL2/FEZ1/FYN/TRAK2/BSG/SEMA3C/PTEN/IRS2/ACTB/C12orf57/DPYSL2/ILK/HSP90AA1/ARHGDIA/PIK3R1	21	Mel
GO:0042493	response to drug	18/327	397/18866	0.000210818	0.00866271	0.00694882	BCL2/SOX10/LPL/P2RX7/CDH3/FYN/EEF2/LGALS1/SEMA3C/TIMP2/COMT/PTEN/AGPAT2/MYC/ATP1A1/CTNNB1/HADHA/VEGFB	18	Mel
GO:0042110	T cell activation	20/327	483/18866	0.000313793	0.0116357	0.00933361	GPNMB/CD44/CAV1/PAG1/BCL2/P2RX7/IRF4/TNFRSF14/RAB27A/KIT/FYN/LGALS1/RPS3/HLA-A/SOX4/MAD1L1/CTNNB1/PYCARD/PIK3R1/CD81	20	Mel
GO:1901215	negative regulation of neuron death	12/327	212/18866	0.000342943	0.0122377	0.00981647	APOE/SNCA/GPNMB/BCL2/FYN/RACK1/HIPK2/JUN/SERPINF1/ILK/CTNNB1/FBXO7	12	Mel
GO:0033120	positive regulation of RNA splicing	5/327	37/18866	0.000419426	0.0140056	0.0112346	RBM3/CIRBP/HSPA8/HSPA1A/PIK3R1	5	Mel
GO:0060402	calcium ion transport into cytosol	10/327	158/18866	0.000443751	0.0144414	0.0115842	CAPN3/TRPM1/SNCA/CAV1/MYO5A/MCOLN3/BCL2/TPCN2/P2RX7/FYN	10	Mel
GO:0006862	nucleotide transport	5/327	38/18866	0.00047619	0.0149011	0.0119529	P2RX7/SLC25A5/SLC25A6/SLC25A4/SLC35B2	5	Mel
GO:0034447	very-low-density lipoprotein particle clearance	3/327	10/18866	0.000565641	0.0165523	0.0132775	APOE/APOC1/LRPAP1	3	Mel
GO:0006694	steroid biosynthetic process	11/327	197/18866	0.000672789	0.018246	0.0146361	APOE/SCARB1/ASAH1/CYP27A1/HSD17B11/FDFT1/CYB5R3/ATP1A1/SNAI2/OSBPL1A/OSBPL9	11	Mel
GO:0032060	bleb assembly	3/327	11/18866	0.000767796	0.0189297	0.0151845	P2RX7/PMP22/EMP3	3	Mel
GO:0007179	transforming growth factor beta receptor signaling pathway	11/327	202/18866	0.000827305	0.0200326	0.0160692	SDCBP/GCNT2/CAV1/HPGD/VEPH1/UBB/RPS27A/HIPK2/JUN/BAMBI/HSPA1A	11	Mel
GO:0033344	cholesterol efflux	6/327	64/18866	0.00083411	0.0200779	0.0161055	APOE/APOC1/CAV1/SCARB1/NPC2/NAXE	6	Mel
GO:1902579	multi-organism localization	6/327	66/18866	0.000982043	0.0225892	0.01812	CAV1/TPCN2/UBB/RPS27A/RAB7A/EPS15	6	Mel
GO:0007596	blood coagulation	15/327	343/18866	0.0010099	0.0225892	0.01812	APOE/CD59/CAV1/P2RX7/RAB27A/ANXA5/ACTG1/FYN/HMG20B/ACTB/HPS4/ILK/HPS5/CSRP1/PIK3R1	15	Mel
GO:0006909	phagocytosis	16/327	382/18866	0.00109154	0.0234942	0.0188459	SCARB1/P2RX7/RAB27A/PTPRJ/ACTG1/FYN/RACK1/MYO10/RAB7A/ABR/PTEN/ACTB/HSP90AA1/PYCARD/PIK3R1/ARPC1B	16	Mel
GO:0050817	coagulation	15/327	349/18866	0.00120046	0.0249157	0.0199862	APOE/CD59/CAV1/P2RX7/RAB27A/ANXA5/ACTG1/FYN/HMG20B/ACTB/HPS4/ILK/HPS5/CSRP1/PIK3R1	15	Mel
GO:0009409	response to cold	5/327	48/18866	0.00141058	0.0281286	0.0225634	GMPR/LPL/CIRBP/HSP90AA1/HSPA2	5	Mel
GO:0021700	developmental maturation	13/327	287/18866	0.0015787	0.0302691	0.0242805	EDNRB/BCAN/CD63/MYO5A/BCL2/SOX10/ROPN1B/RAB32/CDH3/RAB38/PTEN/CTNNB1/KLF2	13	Mel
GO:0034369	plasma lipoprotein particle remodeling	4/327	31/18866	0.00192688	0.0333556	0.0267563	APOE/APOC1/SCARB1/LPL	4	Mel
GO:0032970	regulation of actin filament-based process	16/327	405/18866	0.00198471	0.0338174	0.0271267	STMN1/GPM6B/CDC42EP3/FMN1/CAV1/DLC1/ACTG1/EPS8/RHOB/ILK/ATP1A1/ARHGDIA/PYCARD/PIK3R1/ARPC1B/MYADM	16	Mel
GO:0034638	phosphatidylcholine catabolic process	3/327	15/18866	0.00201108	0.0338174	0.0271267	APOC1/ENPP2/SCARB1	3	Mel
GO:0051348	negative regulation of transferase activity	13/327	296/18866	0.00207218	0.0346898	0.0278266	APOE/SNCA/TRIB2/CAV1/PTPRJ/RACK1/RPS7/PTEN/IRS2/EIF4A2/ILK/PYCARD/FBXO7	13	Mel
GO:0001819	positive regulation of cytokine production	17/327	447/18866	0.00216665	0.035635	0.0285847	LPL/P2RX7/IRF4/TNFRSF14/MBP/PTPRJ/RPS3/AGPAT2/HLA-A/NOP53/CTNNB1/HSPA1A/HSPA1B/PYCARD/PIK3R1/PHB/CD81	17	Mel
GO:0016049	cell growth	18/327	490/18866	0.00236351	0.0381538	0.0306052	APOE/SDCBP/ZEB2/CHPT1/BCL2/PTPRJ/RACK1/SH3BP4/SGK3/SEMA3C/DPYSL2/ILK/HSP90AA1/CTNNB1/HSPA1A/HSPA1B/SGK1/PHB	18	Mel
GO:0010464	regulation of mesenchymal cell proliferation	4/327	33/18866	0.00243875	0.0386794	0.0310268	LMNA/IRS2/MYC/CTNNB1	4	Mel
GO:0045920	negative regulation of exocytosis	4/327	33/18866	0.00243875	0.0386794	0.0310268	SNCA/STXBP6/RAB7A/ABR	4	Mel
GO:0048820	hair follicle maturation	3/327	16/18866	0.00244361	0.0386794	0.0310268	MYO5A/CDH3/CTNNB1	3	Mel
GO:0050890	cognition	13/327	302/18866	0.00246698	0.0387478	0.0310817	APOE/ST3GAL4/S100B/SLC1A4/KIT/FYN/COMT/PTEN/JUN/SERPINF1/C12orf57/SGK1/NTAN1	13	Mel
GO:0044764	multi-organism cellular process	3/327	17/18866	0.00292944	0.0430215	0.0345098	CAV1/TPCN2/EPS15	3	Mel
GO:0070661	leukocyte proliferation	13/327	313/18866	0.00335059	0.0481361	0.0386125	GPNMB/BCL2/P2RX7/TNFRSF14/KIT/FYN/RPS3/HLA-A/IRS2/MAD1L1/CTNNB1/PYCARD/CD81	13	Mel
GO:0051099	positive regulation of binding	9/327	174/18866	0.00340576	0.048274	0.0387231	APOE/STMN1/CAV1/IRF4/HIPK2/BAMBI/EIF3D/EIF3E/CTNNB1	9	Mel
GO:0006119	oxidative phosphorylation	50/517	149/18866	8.35E-41	2.38E-37	2.00E-37	CHCHD10/COX6B2/ATP5F1B/COX7A1/ATP5F1D/NUPR1/NDUFA13/COX5B/AK4/COX4I1/NDUFA1/SDHA/NDUFB2/NDUFB10/ATP5F1A/ATP5ME/NDUFB8/ATP5MC3/NDUFB7/CYC1/PGK1/NDUFS7/COX6B1/ATP5PF/COX7B/NDUFA3/UQCRB/COX6C/UQCRH/NDUFS1/NDUFS8/UQCR11/NDUFS6/UQCRC1/COX7C/NDUFA4/COX6A1/COX5A/NDUFB3/ATP5PO/ATP5MC1/ATP5MG/ATP5F1E/VCP/CYCS/UQCRC2/NDUFS2/NDUFB9/NDUFV1/NDUFA5	50	EC
GO:0046034	ATP metabolic process	67/517	311/18866	1.04E-40	2.38E-37	2.00E-37	CHCHD10/APP/ENO1/SLC4A4/ALDOC/ENO2/OGDHL/COX6B2/GPI/ATP5F1B/COX7A1/ATP1B1/TPI1/DDIT4/PFKP/ATP5F1D/NUPR1/NDUFA13/COX5B/AK4/COX4I1/GAPDH/NDUFA1/SDHA/NDUFB2/NDUFB10/ATP5F1A/ATP5ME/NDUFB8/ATP5MC3/NUP58/PGAM1/NDUFB7/CYC1/PGK1/NDUFS7/COX6B1/ATP5PF/PKM/COX7B/NDUFA3/UQCRB/COX6C/UQCRH/NDUFS1/NDUFS8/UQCR11/NDUFS6/UQCRC1/COX7C/NDUFA4/COX6A1/COX5A/NDUFB3/ATP5PO/ATP5MC1/ATP5MG/ATP5F1E/VCP/CYCS/UQCRC2/NDUFS2/N…	67	EC
GO:1902600	proton transmembrane transport	28/517	159/18866	3.59E-15	1.83E-12	1.54E-12	SLC4A11/SLC9A7/ATP5F1B/COX7A1/ATP5F1D/COX5B/ATP1A1/COX4I1/ATP5F1A/ATP5ME/ATP5MC3/TWIST1/SLC25A3/CYC1/NDUFS7/COX6B1/ATP5PF/COX7B/COX6C/COX17/COX7C/NDUFA4/COX6A1/COX5A/ATP5PO/ATP5MC1/ATP5MG/ATP5F1E	28	EC
GO:0006754	ATP biosynthetic process	17/517	54/18866	3.95E-14	1.65E-11	1.38E-11	ENO1/ATP5F1B/ATP5F1D/COX5B/AK4/ATP5F1A/ATP5ME/ATP5MC3/CYC1/ATP5PF/PKM/ATP5PO/ATP5MC1/ATP5MG/ATP5F1E/VCP/STAT3	17	EC
GO:0010257	NADH dehydrogenase complex assembly	17/517	65/18866	1.18E-12	3.20E-10	2.68E-10	NDUFA13/NDUFA1/NDUFB2/NDUFB10/NDUFB8/NDUFB7/NDUFS7/NDUFA3/NDUFS1/NDUFS8/NDUFS6/NDUFB3/NDUFAF8/NDUFS2/NDUFB9/NDUFV1/NDUFA5	17	EC
GO:0032981	mitochondrial respiratory chain complex I assembly	17/517	65/18866	1.18E-12	3.20E-10	2.68E-10	NDUFA13/NDUFA1/NDUFB2/NDUFB10/NDUFB8/NDUFB7/NDUFS7/NDUFA3/NDUFS1/NDUFS8/NDUFS6/NDUFB3/NDUFAF8/NDUFS2/NDUFB9/NDUFV1/NDUFA5	17	EC
GO:0007007	inner mitochondrial membrane organization	15/517	52/18866	5.32E-12	9.77E-10	8.20E-10	CHCHD10/ATP5F1B/ATP5F1D/NDUFA13/ATP5F1A/ATP5ME/ATP5MC3/HSPA9/ATP5PF/MICOS13/ROMO1/ATP5PO/ATP5MC1/ATP5MG/ATP5F1E	15	EC
GO:0006090	pyruvate metabolic process	21/517	152/18866	1.13E-09	1.33E-07	1.11E-07	APP/ENO1/SLC4A4/ALDOC/ENO2/OGDHL/GPI/TPI1/DDIT4/PFKP/NUPR1/PDK4/GAPDH/SLC16A1/NUP58/PGAM1/PGK1/PKM/LDHB/STAT3/RANBP2	21	EC
GO:0070482	response to oxygen levels	32/517	396/18866	5.36E-08	4.31E-06	3.62E-06	SFRP1/ENO1/VEGFA/AQP1/TGFBR3/NDNF/STC1/CYP1A1/EGLN3/ATP1B1/BNIP3/DDIT4/ICAM1/AK4/CPEB4/SLC2A1/CCN2/MGARP/TWIST1/PGK1/ITPR1/HSPD1/PKM/PDGFRB/POLB/ADM/MTHFR/VEGFB/PLOD1/FAM162A/LONP1/ELOB	32	EC
GO:1990542	mitochondrial transmembrane transport	15/517	101/18866	1.03E-07	7.87E-06	6.60E-06	ATP5F1B/ATP5F1D/COX5B/ATP5F1A/ATP5ME/ATP5MC3/CYC1/HSPD1/ATP5PF/SLC25A1/ROMO1/ATP5PO/ATP5MC1/ATP5MG/ATP5F1E	15	EC
GO:0001655	urogenital system development	28/517	330/18866	1.35E-07	1.02E-05	8.52E-06	SFRP1/COL4A3/CA2/COL4A4/TFAP2B/VEGFA/SULF2/POU3F3/PLCE1/FGF10/SULF1/NOG/LIF/ID3/SMAD7/EMX2/ID4/JMJD6/FGFR1/ARG2/SERPINF1/TIPARP/PDGFRB/FOXC1/PSAP/NDUFS6/AHI1/BAG6	28	EC
GO:0006936	muscle contraction	26/517	362/18866	8.35E-06	0.000461556	0.000387196	TNNC1/ENO1/TTN/SULF2/ANXA6/EDN3/PLCE1/SULF1/TPM2/TMOD1/STC1/MYL9/ATP1B1/SMAD7/ATP1A1/CCN2/ITGB5/CALD1/ARG2/SETD3/VEGFB/NDUFS6/TPM1/FLNA/MYL6B/MAP2K3	26	EC
GO:0042692	muscle cell differentiation	27/517	390/18866	1.10E-05	0.00057796	0.000484847	TTN/VEGFA/CDH2/RBM38/TBX2/FGF10/MYH10/OBSL1/FGF9/CTH/TMOD1/RIPOR2/PRKAR1A/CDON/HNRNPU/HDAC5/MYH9/AKAP13/OBSCN/PDGFRB/ADM/SETD3/IFRD1/KDM6B/CXADR/TPM1/BHLHE41	27	EC
GO:1990823	response to leukemia inhibitory factor	12/517	97/18866	1.36E-05	0.000677391	0.00056826	PCOLCE/CTH/NEFH/PFKP/TLE4/ICAM1/SMAD7/HNRNPU/TFRC/KDM3A/RNMT/KDM5B	12	EC
GO:1990830	cellular response to leukemia inhibitory factor	12/517	97/18866	1.36E-05	0.000677391	0.00056826	PCOLCE/CTH/NEFH/PFKP/TLE4/ICAM1/SMAD7/HNRNPU/TFRC/KDM3A/RNMT/KDM5B	12	EC
GO:0071774	response to fibroblast growth factor	15/517	153/18866	2.08E-05	0.000982572	0.000824275	SFRP1/FGF7/SULF2/FGF10/SULF1/FGF9/NOG/POLR2L/SETX/CCN2/FGFR1/HNRNPH1/IER2/POLR2A/KDM5B	15	EC
GO:0048545	response to steroid hormone	24/517	346/18866	3.25E-05	0.00149354	0.00125292	SFRP1/CA2/PAPPA/AQP1/STC1/PPARGC1B/DDIT4/ICAM1/ATP1A1/NR1D1/HNRNPU/CCN2/MGARP/PER1/PTPRU/HSPD1/SREBF1/AKAP13/SERPINF1/ESRRA/ADM/FOSB/PIAS2/KDM3A	24	EC
GO:0031032	actomyosin structure organization	17/517	200/18866	3.84E-05	0.00171328	0.00143726	SFRP1/MYOC/TTN/EPB41L2/MYH10/OBSL1/TMOD1/CGNL1/PRKAR1A/CCN2/ITGB5/MYH9/AKAP13/OBSCN/PDGFRB/TJP1/TPM1	17	EC
GO:0046883	regulation of hormone secretion	20/517	267/18866	5.07E-05	0.0021545	0.0018074	SFRP1/TFAP2B/EDN3/IL11/CACNA1A/KISS1/SYTL4/LIF/GNAS/SLC2A1/SLC16A1/NR1D1/PHPT1/SLC25A4/ITPR1/SREBF1/FGFR1/MIDN/PIM3/KDM5B	20	EC
GO:0032922	circadian regulation of gene expression	9/517	66/18866	7.50E-05	0.00307027	0.00257564	ZFHX3/ID3/NR1D1/HNRNPU/CIART/PER1/ID4/BHLHE41/KMT2A	9	EC
GO:0001503	ossification	26/517	412/18866	7.59E-05	0.00307027	0.00257564	MGP/SFRP1/MYOC/RFLNB/FGF9/STC1/PPARGC1B/NOG/ATP5F1B/ID3/SMAD7/GNAS/FASN/HNRNPU/CCN2/COL5A2/TWIST1/ANKH/ID4/JUNB/KLF10/FOXC1/ESRRA/CLEC11A/CEBPD/LTBP3	26	EC
GO:0048511	rhythmic process	21/517	305/18866	0.000111008	0.00407623	0.00341953	PTGDS/ZFHX3/DDB1/KISS1/ID3/NR1D1/HNRNPU/CIART/SETX/TWIST1/PER1/ID4/SREBF1/SERPINF1/KLF10/NFKB2/SFPQ/HNRNPL/BHLHE41/KMT2A/KDM5B	21	EC
GO:0007568	aging	21/517	319/18866	0.000206492	0.00667464	0.00559932	APP/MBD3/TBX2/CYP1A1/ICAM1/MIF/CCN2/TWIST1/SREBF1/ARG2/SERPINF1/PDGFRB/POLB/ADM/NFKB2/LONP1/NDUFS6/ROMO1/PAWR/CANX/STAT3	21	EC
GO:0001778	plasma membrane repair	4/517	12/18866	0.000231604	0.00718286	0.00602566	ANXA6/MYH10/SYTL4/MYH9	4	EC
GO:0045862	positive regulation of proteolysis	23/517	370/18866	0.000241884	0.00735263	0.00616809	COL4A3/APP/ENO1/APOE/PCOLCE/TRIB2/GRIN2B/EGLN3/NUPR1/NDUFA13/SMAD7/CCN2/EFNA1/MYH9/HSPD1/FAM162A/BEX3/AURKAIP1/VCP/CYCS/BAG6/STAT3/ARIH1	23	EC
GO:0007157	heterophilic cell-cell adhesion via plasma membrane cell adhesion molecules	7/517	47/18866	0.000271013	0.0081304	0.00682055	ALCAM/CDH2/AMIGO2/CRB2/ICAM1/CADM1/CXADR	7	EC
GO:0043462	regulation of ATPase activity	9/517	79/18866	0.000304745	0.00902438	0.0075705	TNNC1/FGF10/ATP1B2/TPM2/ATP1B1/HNRNPU/TPM1/DNAJC1/DYNLL2	9	EC
GO:0061351	neural precursor cell proliferation	13/517	154/18866	0.000328542	0.00950222	0.00797136	VEGFA/CDH2/POU3F3/EMX2/CDON/ID4/FGFR1/CTSZ/TRNP1/RERE/HOOK3/FLNA/PLXNB2	13	EC
GO:0050810	regulation of steroid biosynthetic process	10/517	98/18866	0.000354252	0.00985464	0.00826701	SCD/APOE/ATP1A1/FASN/NR1D1/SREBF1/ADM/SF1/INSIG1/IDI1	10	EC
GO:0070997	neuron death	22/517	360/18866	0.000414099	0.0109472	0.00918351	APP/APOE/TFAP2B/NDNF/GRIN2B/CSF3/EGLN3/BNIP3/DDIT4/NUPR1/CPEB4/SORL1/GAPDH/DDIT3/HSPD1/SERPINF1/CTSZ/SSH1/MAP3K11/POLB/FAM162A/STAT3	22	EC
GO:0014855	striated muscle cell proliferation	9/517	83/18866	0.000441941	0.0115256	0.00966879	TBX2/TGFBR3/FGF9/NOG/PRKAR1A/FGFR1/FOXC1/CXADR/STAT3	9	EC
GO:0035435	phosphate ion transmembrane transport	4/517	15/18866	0.000598202	0.0146831	0.0123176	ANKH/SLC25A3/SLC20A1/SLC20A2	4	EC
GO:0050770	regulation of axonogenesis	14/517	186/18866	0.000630687	0.0149219	0.0125179	APOE/VEGFA/METRN/CDH2/NTN1/NIN/SEMA3C/DNM2/EFNA1/SEMA3B/IFRD1/MACF1/SKIL/PLXNB2	14	EC
GO:0042493	response to drug	23/517	397/18866	0.000648414	0.015165	0.0127219	SFRP1/TFAP2B/AQP1/PTPRM/ADCYAP1R1/CYP1A2/CYP1A1/ICAM1/ATP1A1/AK4/GNAS/EMX2/TFRC/SEMA3C/HDAC5/HSPD1/SREBF1/MTHFR/VEGFB/FOSB/UQCRC2/STAT3/KMT2A	23	EC
GO:0031667	response to nutrient levels	26/517	473/18866	0.000650873	0.015165	0.0127219	SFRP1/APOE/MBD3/STC1/CYP1A1/BNIP3/PDK4/ICAM1/COX4I1/CPEB4/SORL1/SLC2A1/SLC16A1/DDIT3/FSTL1/VPS41/SREBF1/PKM/KLF10/ADM/SLC38A2/MTHFR/RIPOR1/PCSK1N/HNRNPL/TNRC6A	26	EC
GO:0051271	negative regulation of cellular component movement	23/517	400/18866	0.00071831	0.0162172	0.0136045	SFRP1/APOE/PTPRM/TGFBR3/ATP1B2/SULF1/STC1/RIPOR2/NOG/DPYSL3/SMAD7/SCAI/MIF/SEMA3C/HDAC5/DNAJA4/PTPRU/SEMA3B/SERPINF1/NISCH/TPM1/STAT3/DDT	23	EC
GO:0000302	response to reactive oxygen species	16/517	235/18866	0.000798623	0.0172596	0.014479	APOE/AQP1/PPARGC1B/BNIP3/PRDX2/SETX/DNM2/HSPD1/PPP1R15B/PDGFRB/PSAP/KDM6B/ROMO1/TPM1/TRA2B/PAWR	16	EC
GO:0018205	peptidyl-lysine modification	23/517	405/18866	0.00084939	0.0178023	0.0149342	MBD3/CTH/LIF/LOXL1/NUP58/TWIST1/PER1/JMJD6/MLLT6/SETD3/ARID4A/PLOD1/PIAS2/TRIM28/GLRX5/USP22/KDM3A/BAG6/ZNF451/GCSH/RANBP2/ARID4B/KMT2A	23	EC
GO:0034067	protein localization to Golgi apparatus	5/517	28/18866	0.000883876	0.0183574	0.0153999	OBSL1/SORL1/RIPOR1/ARL5A/NUMA1	5	EC
GO:0060606	tube closure	9/517	92/18866	0.000940577	0.0193599	0.0162409	SFRP1/FGF10/FZD2/NOG/TWIST1/ADM/MTHFR/BRD2/PLXNB2	9	EC
GO:0015701	bicarbonate transport	6/517	43/18866	0.00106008	0.0208831	0.0175187	CA3/SLC4A11/CA12/SLC4A4/CA2/AQP1	6	EC
GO:0046688	response to copper ion	6/517	43/18866	0.00106008	0.0208831	0.0175187	APP/AQP1/CYP1A2/CYP1A1/ATP5F1D/ICAM1	6	EC
GO:0045780	positive regulation of bone resorption	4/517	19/18866	0.00155712	0.0285682	0.0239657	CA2/PPARGC1B/TFRC/LTBP3	4	EC
GO:0046852	positive regulation of bone remodeling	4/517	19/18866	0.00155712	0.0285682	0.0239657	CA2/PPARGC1B/TFRC/LTBP3	4	EC
GO:0048638	regulation of developmental growth	20/517	353/18866	0.00185731	0.0324872	0.0272534	SFRP1/APP/APOE/VEGFA/TBX2/TGFBR3/NTN1/FGF9/NOG/SMAD7/SEMA3C/DNM2/WWC2/FGFR1/SEMA3B/FOXC1/IFRD1/MACF1/CXADR/STAT3	20	EC
GO:0032970	regulation of actin filament-based process	22/517	405/18866	0.00191484	0.032918	0.0276147	SFRP1/MYOC/TNNC1/TMOD1/STC1/CGNL1/CSF3/ICAM1/ATP1A1/PHPT1/CCN2/RHOBTB3/GBA2/MYH9/AKAP13/SSH1/PDGFRB/SPTAN1/TJP1/TPM1/FLNA/MYO1C	22	EC
GO:0010765	positive regulation of sodium ion transport	5/517	34/18866	0.00218654	0.0358436	0.030069	ATP1B2/ATP1B1/AHCYL1/DNM2/MLLT6	5	EC
GO:0032496	response to lipopolysaccharide	19/517	334/18866	0.00228228	0.0371982	0.0312054	CXCL3/FGF10/CYP1A2/CSF3/CYP1A1/NFKBIA/PRDX2/CXCL2/ICAM1/SIGIRR/NR1D1/LOXL1/MIF/HDAC5/HSPD1/ADM/NFKB2/PRPF8/IRF3	19	EC
GO:0000380	alternative mRNA splicing, via spliceosome	8/517	87/18866	0.00264656	0.0411786	0.0345445	HNRNPU/KHDRBS3/SFPQ/HNRNPL/SF1/TRA2B/CDK13/SRSF1	8	EC
GO:0002576	platelet degranulation	10/517	129/18866	0.00293621	0.0440432	0.0369476	APP/TTN/PCDH7/VEGFA/SYTL4/LGALS3BP/PHACTR2/VEGFB/PSAP/FLNA	10	EC
GO:0031346	positive regulation of cell projection organization	21/517	394/18866	0.00300374	0.0449093	0.0376742	PLK5/APOE/VEGFA/SERPINI1/METRN/PLCE1/OBSL1/NDNF/ATP1B2/NTN1/RIPOR2/DPYSL3/SETX/NIN/DNM2/FGFR1/SERPINF1/EPS8L2/MACF1/SKIL/PLXNB2	21	EC
GO:0007097	nuclear migration	4/517	23/18866	0.00326211	0.0470719	0.0394884	MYH10/NTN1/DYNC1H1/HOOK3	4	EC
GO:0042982	amyloid precursor protein metabolic process	7/517	71/18866	0.003263	0.0470719	0.0394884	ITM2C/APP/APOE/NECAB1/SORL1/EFNA1/PAWR	7	EC
GO:0003158	endothelium development	29/380	135/18866	8.67E-22	3.52E-18	2.73E-18	CLDN5/PECAM1/SOX18/ENG/COL15A1/APOLD1/CD34/SOX17/S1PR1/CDH5/PROX1/PDE2A/ROBO4/NOTCH4/DLL4/STC1/NRP1/KDR/NR2F2/MSN/ICAM1/FOXP1/BMPR2/CLIC4/HEG1/RAPGEF3/COL18A1/RHOB/RDX	29	Ves
GO:0045765	regulation of angiogenesis	41/380	403/18866	1.21E-17	1.64E-14	1.27E-14	CLDN5/KLF2/AQP1/TGFBR2/ECSCR/RAMP2/ENG/ADAMTS9/HSPG2/ADAMTS1/CD34/MMRN2/FLT1/CDH5/ANGPT2/TIE1/RHOJ/COL4A2/HHEX/DLL4/STAB1/ENPP2/SEMA6A/SMAD1/NRP1/ITGA5/CTSH/KDR/ETS1/PTPRM/IL6/PLXND1/AKT3/STAT3/PIK3C2A/SPARC/EGLN1/RAPGEF3/RHOB/CEMIP2/HDAC7	41	Ves
GO:0001667	ameboidal-type cell migration	42/380	481/18866	1.17E-15	9.49E-13	7.34E-13	PECAM1/TGFBR2/MEF2C/SOX18/CLEC14A/ADAMTS9/MMRN2/SOX17/CDH5/ANGPT2/PROX1/PIK3R3/RHOJ/DLL4/ENPP2/SEMA6A/STC1/HYAL2/NRP1/CYGB/TBX1/CTSH/KDR/ETS1/PTPRM/MYH9/NR2F2/PLXND1/PRCP/AKT3/FOXP1/PLCG2/RAB13/BMPR2/PIK3C2A/SPARC/AKAP12/LAMA5/RHOB/JUN/HDAC7/NRP2	42	Ves
GO:0034341	response to interferon-gamma	27/380	202/18866	6.87E-15	3.98E-12	3.08E-12	CCL21/CCL14/HLA-DRB1/HLA-DRA/HLA-DPA1/HLA-E/HLA-DRB5/HLA-B/HLA-DPB1/B2M/CCL23/HLA-DQA1/HLA-DQA2/IFITM2/HLA-A/BST2/HLA-DQB1/VIM/IFITM3/HLA-C/SOCS3/ICAM1/HLA-F/CDC37/CALCOCO2/IFITM1/GSN	27	Ves
GO:0030198	extracellular matrix organization	33/380	395/18866	5.29E-12	1.64E-09	1.27E-09	PECAM1/A2M/VWF/POSTN/RAMP2/ENG/ADAMTS9/HSPG2/COL15A1/ADAMTS1/ADAMTS4/ICAM2/JAM2/COL4A2/COL4A1/CSGALNACT1/CCN2/ITGA5/KDR/ETS1/IL6/CAV1/ICAM1/ITGA1/ITGA6/ADAM15/VWA1/SPARC/SULF2/APP/SERPINH1/COL18A1/LAMA5	33	Ves
GO:0043062	extracellular structure organization	33/380	396/18866	5.67E-12	1.64E-09	1.27E-09	PECAM1/A2M/VWF/POSTN/RAMP2/ENG/ADAMTS9/HSPG2/COL15A1/ADAMTS1/ADAMTS4/ICAM2/JAM2/COL4A2/COL4A1/CSGALNACT1/CCN2/ITGA5/KDR/ETS1/IL6/CAV1/ICAM1/ITGA1/ITGA6/ADAM15/VWA1/SPARC/SULF2/APP/SERPINH1/COL18A1/LAMA5	33	Ves
GO:0032970	regulation of actin filament-based process	28/380	405/18866	1.57E-08	2.20E-06	1.70E-06	CCL21/MEF2C/ESAM/S1PR1/GMFG/PROX1/KANK3/SHANK3/RND1/STC1/BST2/NRP1/CCN2/TMSB10/MYH9/CAV1/SPTBN1/DLC1/ICAM1/EPS8/CDC42EP5/CDC42EP3/CXCL12/RAPGEF3/RHOB/GSN/RDX/ARPC1B	28	Ves
GO:1902903	regulation of supramolecular fiber organization	26/380	373/18866	4.40E-08	5.52E-06	4.27E-06	CCL21/MEF2C/ESAM/S1PR1/CDH5/GMFG/PROX1/KANK3/SHANK3/NRP1/CCN2/TMSB10/SPTBN1/DLC1/ICAM1/EPS8/CDC42EP5/CDC42EP3/APP/CXCL12/RAPGEF3/HSPA1B/HSPA1A/GSN/RDX/ARPC1B	26	Ves
GO:0007599	hemostasis	25/380	348/18866	4.48E-08	5.52E-06	4.27E-06	MMRN1/A2M/VWF/TFPI/CD34/SELP/FLI1/ENTPD1/F8/PROS1/THBD/MYH9/IL6/CAV1/CD59/PLSC-1R1/PRKCH/PRCP/MYL12A/PLCG2/DOCK9/GNAS/JMJD1C/FZD6/GNAQ	25	Ves
GO:0019882	antigen processing and presentation	20/380	232/18866	5.40E-08	6.45E-06	4.99E-06	CCL21/CD74/HLA-DRB1/HLA-DRA/HLA-DPA1/HLA-E/HLA-DRB5/HLA-B/HLA-DPB1/B2M/HLA-DMA/HLA-DQA1/HLA-DQA2/HLA-A/HLA-DQB1/CTSH/HLA-C/ICAM1/HLA-F/PSMB9	20	Ves
GO:0001935	endothelial cell proliferation	18/380	199/18866	1.22E-07	1.30E-05	1.01E-05	EGFL7/MEF2C/CD34/FLT1/PROX1/DLL4/NRP1/KDR/PTPRM/NR2F2/CAV1/AKT3/STAT3/BMPR2/SPARC/CXCL12/JUN/NRP2	18	Ves
GO:0001819	positive regulation of cytokine production	27/380	447/18866	4.36E-07	3.54E-05	2.74E-05	CD74/HLA-DPA1/HLA-E/HLA-DPB1/B2M/CD34/IL33/CD200/HLA-A/CARD8/HYAL2/LY96/IL1R1/IL6/IL6ST/SPTBN1/IFI16/HLA-F/STAT3/SEC14L1/PLCG2/SULF2/HEG1/NOP53/APP/HSPA1B/HSPA1A	27	Ves
GO:0070371	ERK1 and ERK2 cascade	22/380	325/18866	8.03E-07	5.72E-05	4.43E-05	CCL21/CCL14/CD74/HLA-DRB1/SPRY1/RAMP3/CCL23/SEMA6A/NRP1/TIMP3/CCN2/CTSH/KDR/SHC1/GNAI2/ICAM1/ZFP36L2/APP/CNKSR3/AKAP12/JUN/DUSP6	22	Ves
GO:0071560	cellular response to transforming growth factor beta stimulus	19/380	252/18866	9.23E-07	6.35E-05	4.91E-05	CLDN5/POSTN/SPRY1/TGFBR2/MEF2C/ENG/CDH5/PDE2A/LRRC32/COL4A2/TGFBR3/HYAL2/SMAD1/CAV1/ZFP36L2/LIMS1/SDCBP/HSPA1A/JUN	19	Ves
GO:0036293	response to decreased oxygen levels	23/380	371/18866	2.05E-06	0.000129815	0.000100441	AQP1/POSTN/TGFBR2/RAMP2/APOLD1/CD34/ANGPT2/TGFBR3/STC1/CYGB/CCN2/ETS1/CAV1/ICAM1/EPAS1/ADAM15/HIF3A/EGLN1/NOP53/CXCL12/PSMB9/NAMPT/NDRG1	23	Ves
GO:0008360	regulation of cell shape	14/380	156/18866	3.41E-06	0.000192144	0.000148667	PALMD/RND1/RHOJ/KDR/MYH9/MSN/PLXND1/DLC1/ICAM1/EPS8/CDC42EP5/CDC42EP3/RHOB/RDX	14	Ves
GO:0031589	cell-substrate adhesion	22/380	359/18866	4.12E-06	0.000223011	0.000172549	CCL21/PECAM1/VWF/POSTN/ADAMTS9/CD34/LYVE1/ANGPT2/LIMS2/NRP1/CCN2/ITGA5/KDR/BCAM/ACTN1/DLC1/ITGA1/ITGA6/ADAM15/LIMS1/UTRN/LAMA5	22	Ves
GO:0042116	macrophage activation	11/380	101/18866	6.02E-06	0.000299973	0.000232097	CD74/CD93/IL33/ADGRF5/CD200/IL6/FOXP1/APP/NAMPT/CTSC/JUN	11	Ves
GO:0001894	tissue homeostasis	18/380	261/18866	6.27E-06	0.000302928	0.000234384	CLDN5/PECAM1/PDK4/B2M/CD34/ESAM/S1PR1/CDH5/LDB2/JAM2/ADGRF5/TFF3/CCN2/CTSH/IL6/EPAS1/WWTR1/GNAS	18	Ves
GO:0006614	SRP-dependent cotranslational protein targeting to membrane	11/380	105/18866	8.78E-06	0.000400652	0.000309995	RPL36A/RPS23/RPL26/RPL37/RPS28/RPL34/RPL36/RPL32/RPS21/RPS18/RPS2	11	Ves
GO:0002576	platelet degranulation	12/380	129/18866	1.18E-05	0.000489352	0.000378625	MMRN1/PECAM1/A2M/VWF/SRGN/SELP/TIMP3/F8/PROS1/ACTN1/SPARC/APP	12	Ves
GO:0002526	acute inflammatory response	11/380	111/18866	1.50E-05	0.000584823	0.000452493	HLA-E/C2CD4B/F8/IL6/IL6ST/PLSC-1R1/PRCP/ICAM1/STAT3/OSMR/DNASE1L3	11	Ves
GO:0019083	viral transcription	14/380	178/18866	1.56E-05	0.000604817	0.000467963	RPL36A/IFITM3/RPS23/RPL26/RPL37/RPS28/RPL34/RPL36/RPL32/RPS21/RPS18/RPS2/JUN/ZFP36	14	Ves
GO:1904019	epithelial cell apoptotic process	11/380	117/18866	2.47E-05	0.000841535	0.000651119	TGFBR2/ECSCR/RAMP2/CDH5/KDR/IL6/ICAM1/BMPR2/COL18A1/GSN/ZFP36	11	Ves
GO:0001913	T cell mediated cytotoxicity	7/380	44/18866	2.57E-05	0.000868303	0.000671829	HLA-E/HLA-B/B2M/HLA-A/CTSH/HLA-F/CTSC	7	Ves
GO:0000184	nuclear-transcribed mRNA catabolic process, nonsense-mediated decay	11/380	120/18866	3.13E-05	0.000991862	0.00076743	RPL36A/RPS23/RPL26/RPL37/RPS28/RPL34/RPL36/RPL32/RPS21/RPS18/RPS2	11	Ves
GO:0003018	vascular process in circulatory system	14/380	190/18866	3.24E-05	0.00100576	0.000778185	CLDN5/RAMP2/C2CD4B/CDH5/PDE2A/ABCB1/PTPRM/CAV1/ECE1/ICAM1/ITGA1/BMPR2/PIK3C2A/AKAP12	14	Ves
GO:0003014	renal system process	11/380	125/18866	4.57E-05	0.00125312	0.000969575	AQP1/CD34/ADCY4/MCAM/ADGRF5/KLHL3/STC1/HYAL2/GNAI2/SULF2/GSN	11	Ves
GO:0042026	protein refolding	5/380	23/18866	8.06E-05	0.00194743	0.00150678	B2M/FKBP1A/HSPA1B/HSPA1A/HSPA6	5	Ves
GO:0042110	T cell activation	23/380	483/18866	0.000133101	0.00284381	0.00220033	CCL21/CD74/HLA-DRB1/HLA-DPA1/TGFBR2/HLA-E/HLA-DPB1/B2M/LRRC32/DLL4/HLA-A/MYH9/IL6/CAV1/MSN/IL6ST/ICAM1/ZFP36L2/FOXP1/STAT3/FKBP1A/PPP3CA/GSN	23	Ves
GO:0007411	axon guidance	16/380	284/18866	0.000222964	0.00423111	0.00327372	SHANK3/ROBO4/SCN1B/SEMA6A/NRP1/PTPRM/SHC1/PLXND1/SPTBN1/NFIB/DPYSL2/BMPR2/APP/CXCL12/LAMA5/NRP2	16	Ves
GO:0045953	negative regulation of natural killer cell mediated cytotoxicity	4/380	16/18866	0.000243368	0.00445188	0.00344454	HLA-E/HLA-B/HLA-A/HLA-F	4	Ves
GO:0051770	positive regulation of nitric-oxide synthase biosynthetic process	4/380	16/18866	0.000243368	0.00445188	0.00344454	IL33/KDR/NAMPT/AKAP12	4	Ves
GO:0032092	positive regulation of protein binding	8/380	85/18866	0.000313655	0.00539726	0.004176	CLDN5/RAMP2/B2M/NRP1/CAV1/PLXND1/FKBP1A/APP	8	Ves
GO:0043087	regulation of GTPase activity	22/380	481/18866	0.000324713	0.00554058	0.0042869	CCL21/CCL14/SPRY1/ARHGAP29/CCL23/S1PR1/PREX2/RALGAPA2/NRP1/RASIP1/PLXND1/DLC1/ICAM1/RGS16/ITGA6/ASAP1/LIMS1/DOCK9/RAPGEF3/JUN/GNAQ/RDX	22	Ves
GO:0032963	collagen metabolic process	9/380	113/18866	0.000469674	0.00717047	0.00554799	ENG/COL15A1/VIM/CYGB/CCN2/TNS2/IL6/ADAM15/SERPINH1	9	Ves
GO:0052547	regulation of peptidase activity	21/380	466/18866	0.000535793	0.00793154	0.00613685	AQP1/A2M/TFPI/CARD8/BST2/TIMP3/PROS1/CCN2/CTSH/CAV1/DLC1/IFI16/STAT3/SOX7/APP/SERPINH1/PSMB9/SERPINB6/CRIM1/UACA/GSN	21	Ves
GO:0007565	female pregnancy	12/380	196/18866	0.000645402	0.00913233	0.00706593	TGFBR2/RAMP2/ANGPT2/STC1/IGFBP7/ITGA5/THBD/ETS1/NR2F2/BMPR2/NAMPT/SLC38A2	12	Ves
GO:0007568	aging	16/380	319/18866	0.00079607	0.0106343	0.00822808	TGFBR2/B2M/ENG/COL4A2/HYAL2/CCN2/ICAM1/AKT3/LIMS1/STAT3/PPP3CA/APP/NAMPT/CTSC/JUN/GSN	16	Ves
GO:2000649	regulation of sodium ion transmembrane transporter activity	6/380	55/18866	0.000809306	0.0107055	0.00828314	SCN1B/FXYD6/STOM/FXYD5/UTRN/CNKSR3	6	Ves
GO:0051024	positive regulation of immunoglobulin secretion	3/380	11/18866	0.00118614	0.0140027	0.0108342	HLA-E/IL33/IL6	3	Ves
GO:0062009	secondary palate development	4/380	24/18866	0.00125105	0.0143924	0.0111358	TGFBR2/LRRC32/TGFBR3/TBX1	4	Ves
GO:0042118	endothelial cell activation	3/380	12/18866	0.001558	0.0171001	0.0132308	APOLD1/TCIM/FOXP1	3	Ves
GO:0006413	translational initiation	11/380	192/18866	0.00182624	0.0191144	0.0147893	RPL36A/RPS23/RPL26/RPL37/RPS28/RPL34/RPL36/RPL32/RPS21/RPS18/RPS2	11	Ves
GO:0031053	primary miRNA processing	3/380	13/18866	0.00199531	0.0202549	0.0156718	SMAD1/IL6/STAT3	3	Ves
GO:0032409	regulation of transporter activity	14/380	291/18866	0.00243779	0.0236274	0.0182811	MEF2C/CLIC2/SHANK3/ABCB1/SCN1B/FXYD6/CAV1/STOM/FXYD5/UTRN/PLCG2/FKBP1A/APP/CNKSR3	14	Ves
GO:0050852	T cell receptor signaling pathway	11/380	206/18866	0.00315441	0.0284037	0.0219767	HLA-DRB1/HLA-DRA/HLA-DPA1/HLA-DRB5/HLA-DPB1/HLA-DQA1/HLA-DQA2/HLA-A/HLA-DQB1/PLCG2/PSMB9	11	Ves
GO:0021879	forebrain neuron differentiation	5/380	51/18866	0.00354729	0.0311808	0.0241254	B2M/PROX1/SHANK3/NRP1/NRP2	5	Ves
GO:0030214	hyaluronan catabolic process	3/380	16/18866	0.00373569	0.0320055	0.0247635	LYVE1/HYAL2/CEMIP2	3	Ves
GO:0051014	actin filament severing	3/380	16/18866	0.00373569	0.0320055	0.0247635	GMFG/MYH9/GSN	3	Ves
GO:0002792	negative regulation of peptide secretion	7/380	101/18866	0.00433198	0.0354681	0.0274426	CD74/SRGN/IL33/LRRC32/CD200/INHBB/PPP3CA	7	Ves
GO:0042246	tissue regeneration	6/380	79/18866	0.00518828	0.0403633	0.0312301	POSTN/TGFBR2/ADAM15/PPP3CA/PTPN12/GSN	6	Ves
GO:0043551	regulation of phosphatidylinositol 3-kinase activity	5/380	58/18866	0.00617277	0.0460619	0.0356393	CCL21/FLT1/SOCS2/PIK3R3/SOCS3	5	Ves
GO:0042110	T cell activation	71/421	483/18866	1.04E-37	4.56E-34	2.96E-34	IL1B/HLA-DPA1/HLA-DRB1/HLA-DPB1/GPR183/CCL5/CD83/PTPRC/FCER1G/IL7R/LCP1/AIF1/CD2/FGL2/RUNX3/PTGER4/CD7/CORO1A/TNFRSF1B/CD3D/HLA-DMB/CCR7/CD3G/CD3E/VSIG4/KLRK1/FCGR2B/RAC2/IFNG/NLRP3/CD8A/HAVCR2/BCL2/IL10/JAML/NCKAP1L/RHOH/PREX1/CD86/WAS/LCK/ICOS/CD4/CD300A/DOCK8/CD74/SLC11A1/B2M/PTPN22/MSN/PRDM1/HLA-A/APBB1IP/ZFP36L2/LYN/NFKBID/HSPD1/ICAM1/HSPH1/CD44/BCL11B/HLA-E/SMAD7/PIK3R1/FYN/CLEC7A/NFKBIZ/PA…	71	IC
GO:0007159	leukocyte cell-cell adhesion	57/421	364/18866	9.27E-32	2.03E-28	1.32E-28	IL1B/HLA-DPA1/HLA-DRB1/HLA-DPB1/CCL5/CD83/PTPRC/TNF/IL7R/AIF1/OLR1/FGL2/RUNX3/ITGB2/CORO1A/HLA-DMB/CCR7/CD3E/VSIG4/KLRK1/FCGR2B/RAC2/IFNG/NLRP3/ITGA4/HAVCR2/IL10/NCKAP1L/RHOH/CD86/LCK/FERMT3/ICOS/CD4/CD300A/NR4A3/DOCK8/CD74/PTPN22/MSN/HLA-A/LYN/NFKBID/HSPD1/ICAM1/HSPH1/CD44/HLA-E/SMAD7/PIK3R1/FYN/NFKBIZ/ETS1/PAG1/ROCK1/GRB2/MAP3K8	57	IC
GO:0043312	neutrophil degranulation	63/421	487/18866	3.64E-30	5.32E-27	3.45E-27	LYZ/PTPRC/TYROBP/FCGR2A/FCER1G/OLR1/FGL2/C5AR1/CD53/ITGB2/TNFRSF1B/GMFG/GLIPR1/ITGAX/MNDA/C3AR1/CYBB/BST2/CLEC5A/CD93/MMP9/NCKAP1L/IQGAP2/LAIR1/GPR84/ADA2/CD300A/ARHGAP9/HSPA6/TLR2/ARHGAP45/COTL1/SERPINA1/SLC2A3/SLC11A1/HLA-B/CTSS/B2M/CYBA/BIN2/CD68/CD14/HSPA8/HSP90AA1/HSPA1A/CTSZ/HLA-C/ADGRE5/CD44/NFKB1/CTSH/HSP90AB1/HSPA1B/CMTM6/GLA/RNASET2/DDX3X/ROCK1/ACTR2/RHOG/CTSB/FTL/PLAUR	63	IC
GO:0001819	positive regulation of cytokine production	58/421	447/18866	7.41E-28	4.06E-25	2.64E-25	CCL3/IL1B/HLA-DPA1/HLA-DPB1/CD83/PTPRC/TYROBP/TNF/FCER1G/AIF1/CD2/C5AR1/PTGER4/PDE4B/CCR7/CD3E/KLRK1/GPSM3/MNDA/C3AR1/IFNG/NLRP3/CLEC5A/HAVCR2/IL10/IRF8/CD86/CD4/LTB/NR4A3/TLR2/CD74/SLC11A1/B2M/PTPN22/CYBA/RGCC/CD14/HLA-A/HSPA1A/HSPD1/TGFB1/NFKB1/SLC7A5/HLA-E/PIK3R1/HMGB2/HIF1A/HSPA1B/CLEC7A/CASP1/BIRC3/NFKB2/SORL1/EREG/DDX3X/HLA-F/MBP	58	IC
GO:0002429	immune response-activating cell surface receptor signaling pathway	56/421	481/18866	1.61E-24	4.71E-22	3.06E-22	HLA-DPA1/HLA-DRB1/HLA-DPB1/HLA-DQA1/PTPRC/FCGR2A/HLA-DRB5/FCER1G/HLA-DQA2/FCGR3A/C5AR1/PDE4B/CD3D/WIPF1/TRBC2/CCR7/CD3G/CD3E/LCP2/KLRK1/TRBC1/MNDA/FCGR2B/MEF2C/C3AR1/LPXN/BCL2/NCKAP1L/WAS/LCK/CD4/CD247/CD300A/THEMIS2/NR4A3/HLA-DQB1/HLA-DRA/FYB1/PTPN22/TRAC/HLA-A/HSP90AA1/LYN/RAPGEF1/NFKBID/NFKB1/PIK3R1/HSP90AB1/ICAM3/FYN/PLSC-1R1/ELF1/NFKBIZ/PAG1/ACTR2/GRB2	56	IC
GO:0002757	immune response-activating signal transduction	56/421	481/18866	1.61E-24	4.71E-22	3.06E-22	HLA-DPA1/HLA-DRB1/HLA-DPB1/HLA-DQA1/PTPRC/FCGR2A/HLA-DRB5/FCER1G/HLA-DQA2/FCGR3A/C5AR1/PDE4B/CD3D/WIPF1/TRBC2/CCR7/CD3G/CD3E/LCP2/KLRK1/TRBC1/MNDA/FCGR2B/MEF2C/C3AR1/LPXN/BCL2/NCKAP1L/WAS/LCK/CD4/CD247/CD300A/THEMIS2/NR4A3/HLA-DQB1/HLA-DRA/FYB1/PTPN22/TRAC/HLA-A/HSP90AA1/LYN/RAPGEF1/NFKBID/NFKB1/PIK3R1/HSP90AB1/ICAM3/FYN/PLSC-1R1/ELF1/NFKBIZ/PAG1/ACTR2/GRB2	56	IC
GO:0034341	response to interferon-gamma	38/421	202/18866	2.27E-24	6.22E-22	4.03E-22	CCL3/CCL4/CCL3L1/HLA-DPA1/HLA-DRB1/HLA-DPB1/HLA-DQA1/CCL5/HLA-DRB5/AIF1/HLA-DQA2/IFNG/BST2/IRF8/MRC1/WAS/TLR2/HLA-DQB1/HLA-DRA/KYNU/SLC11A1/HLA-B/IFI30/B2M/GBP2/HLA-A/CXCL16/HLA-C/ICAM1/CD44/CCL20/EVL/HLA-E/HSP90AB1/CASP1/SOCS3/ACTR2/HLA-F	38	IC
GO:0002697	regulation of immune effector process	51/421	470/18866	5.29E-21	1.16E-18	7.53E-19	IL1B/PTPRC/C1QB/C1QA/TYROBP/TNF/FCER1G/C1QC/SERPINB9/IL7R/FGL2/C5AR1/ITGB2/TNFRSF1B/HLA-DMB/VSIG4/KLRK1/FCGR2B/RAC2/C3AR1/IFNG/CD96/NLRP3/BST2/CD84/HAVCR2/IL10/CD86/WAS/CD300A/NR4A3/ARRB2/CD74/HLA-B/B2M/PTPN22/HLA-A/TNFAIP3/LYN/RAPGEF1/NFKBID/HSPD1/ICAM1/TGFB1/SLC7A5/HLA-E/SMAD7/BIRC3/NFKBIZ/HLA-F/HMOX1	51	IC
GO:0006909	phagocytosis	44/421	382/18866	3.11E-19	5.46E-17	3.54E-17	IL1B/PTPRC/TYROBP/FCGR2A/TNF/FCER1G/AIF1/FCGR3A/ITGB2/CORO1A/WIPF1/TRBC2/MSR1/CD3G/TRBC1/FCGR2B/RAC2/IFNG/IL2RG/CD93/IRF8/NCKAP1L/RHOH/WAS/CD247/CD300A/TLR2/SLC11A1/CYBA/BIN2/CD14/HSP90AA1/LYN/RAPGEF1/CD302/PIK3R1/HSP90AB1/ICAM3/FYN/CLEC7A/CDC42SE2/ACTR2/GRB2/RHOG	44	IC
GO:0060326	cell chemotaxis	38/421	311/18866	1.30E-17	1.78E-15	1.15E-15	CCL3/CCL4/IL1B/CCL3L1/GPR183/CXCR4/CCL5/FCER1G/AIF1/C5AR1/ITGB2/PDE4B/CORO1A/CCR7/KLRK1/GPSM3/RAC2/C3AR1/CSF1R/IL10/JAML/NCKAP1L/PREX1/CCRL2/PDGFB/ARRB2/CD74/BIN2/CXCL16/LYN/CCL20/CXCL8/CKLF/HMGB2/RHOG/DUSP1/VEGFA/CXCL3	38	IC
GO:0072593	reactive oxygen species metabolic process	32/421	288/18866	7.71E-14	5.29E-12	3.43E-12	IL1B/TYROBP/TNF/AIF1/ITGB2/KLRK1/RAC2/IFNG/CYBB/BCL2/IL10/PREX1/NCF1/PDGFB/TLR2/CYBA/HSP90AA1/HSPD1/ICAM1/TGFB1/CFLAR/HSP90AB1/HIF1A/FYN/DDIT4/CLEC7A/GNAI2/SOD2/GLA/KLF2/GRB2/SLC5A3	32	IC
GO:0048872	homeostasis of number of cells	30/421	256/18866	1.16E-13	7.51E-12	4.88E-12	GPR183/FCER1G/IL7R/HCLS1/PDE4B/CORO1A/CCR7/IKZF1/MEF2C/SPI1/BCL2/NCKAP1L/DOCK10/CD74/B2M/ID2/TNFAIP3/HSPA1A/LYN/HMGB2/HIF1A/HSPA1B/TSC22D3/SKIL/KLF2/ETS1/MAFB/ISG15/HMOX1/VEGFA	30	IC
GO:1901214	regulation of neuron death	30/421	321/18866	3.96E-11	1.77E-09	1.15E-09	CCL3/CCL5/C1QA/TYROBP/TNF/C5AR1/ITGB2/CORO1A/TNFRSF1B/FCGR2B/MEF2C/IFNG/BCL2/IL10/NR4A3/ARRB2/REL/NR4A2/CTSZ/HSPD1/HSP90AB1/HIF1A/FYN/DDIT4/SOD2/SORL1/ROCK1/HLA-F/HMOX1/APOE	30	IC
GO:0150076	neuroinflammatory response	15/421	77/18866	1.32E-10	5.32E-09	3.45E-09	CCL3/IL1B/PTPRC/C1QA/TYROBP/TNF/AIF1/C5AR1/ITGB2/TNFRSF1B/CST7/IFNG/MMP9/TLR2/NAMPT	15	IC
GO:0002831	regulation of response to biotic stimulus	33/421	409/18866	2.05E-10	7.82E-09	5.07E-09	IL1B/CCL5/FCER1G/SERPINB9/FGL2/VSIG4/KLRK1/MNDA/FCGR2B/IFNG/CD96/HAVCR2/ARRB2/HLA-B/PTPN22/CYBA/HLA-A/TNFAIP3/LYN/HSPD1/NFKB1/HLA-E/HMGB2/HSP90AB1/ICAM3/FYN/CARD16/PLSC-1R1/BIRC3/SOCS3/EREG/HLA-F/APOE	33	IC
GO:0009266	response to temperature stimulus	24/421	233/18866	5.20E-10	1.87E-08	1.22E-08	CXCR4/HSPA6/ARRB2/CD14/HSPA8/HSP90AA1/HSPA1A/LYN/HSPD1/UCP2/DNAJA4/HSPH1/CHORDC1/HSP90AB1/IER5/HSPA1B/METRNL/NFKBIA/DNAJA1/DNAJB1/DNAJB6/HMOX1/ATP2B1/BAG3	24	IC
GO:0050663	cytokine secretion	14/421	72/18866	5.64E-10	1.98E-08	1.29E-08	SRGN/TNF/PTGER4/LCP2/FCGR2B/IFNG/NLRP3/CLEC5A/IL10/TLR2/RGCC/CD14/LYN/SORL1	14	IC
GO:0008360	regulation of cell shape	19/421	156/18866	2.08E-09	6.40E-08	4.15E-08	CCL3/ITGB2/LST1/CORO1A/FMNL1/RAC2/CSF1R/RHOH/PLEKHO1/MSN/SH3KBP1/ICAM1/GNA13/ARHGAP18/FYN/CDC42SE2/CDC42EP3/RHOG/VEGFA	19	IC
GO:2000117	negative regulation of cysteine-type endopeptidase activity	15/421	93/18866	2.11E-09	6.44E-08	4.18E-08	TNF/SERPINB9/CST7/MMP9/ARRB2/CD44/CFLAR/TNFAIP8/CARD16/BIRC3/DDX3X/DNAJB6/HERPUD1/VEGFA/PLAUR	15	IC
GO:2001057	reactive nitrogen species metabolic process	14/421	87/18866	7.52E-09	1.97E-07	1.28E-07	IL1B/TNF/AIF1/ITGB2/KLRK1/IFNG/IL10/TLR2/HSP90AA1/ICAM1/HSP90AB1/CLEC7A/GLA/KLF2	14	IC
GO:0000302	response to reactive oxygen species	21/421	235/18866	7.70E-08	1.55E-06	1.01E-06	TNF/CCR7/BCL2/IL10/MMP9/NCF1/NR4A3/TNFAIP3/HSPD1/CFLAR/KDM6B/FYN/SOD2/KLF2/ETS1/TXNIP/PPIF/TRA2B/DUSP1/HMOX1/APOE	21	IC
GO:0050792	regulation of viral process	20/421	217/18866	9.49E-08	1.85E-06	1.20E-06	CCL3/CCL4/HLA-DRB1/CXCR4/CCL5/TNF/CSF1R/BST2/BCL2/CD4/CD74/HSPA8/CXCL8/PABPC1/ZC3HAV1/PLSC-1R1/DDX3X/ISG15/ISG20/APOE	20	IC
GO:0033619	membrane protein proteolysis	10/421	61/18866	8.99E-07	1.34E-05	8.71E-06	IL1B/TNF/TNFRSF1B/IFNG/IL10/TGFB1/NFKB1/CTSH/ROCK1/APOE	10	IC
GO:0051346	negative regulation of hydrolase activity	29/421	473/18866	9.90E-07	1.46E-05	9.50E-06	TNF/SERPINB9/GZMA/KLRK1/CST7/SPOCK2/BST2/MMP9/NCKAP1L/RHOH/IQGAP2/ARRB2/SERPINA1/RGS2/PHACTR1/CD44/CFLAR/TNFAIP8/CARD16/GNAI2/BIRC3/SORL1/DDX3X/ROCK1/PPIF/DNAJB6/HERPUD1/VEGFA/PLAUR	29	IC
GO:0043434	response to peptide hormone	27/421	447/18866	3.11E-06	3.86E-05	2.51E-05	IL1B/CYBB/IL10/NR4A3/TLR2/CYBA/PTPRE/STAT4/NR4A2/LYN/INSIG1/JUND/ICAM1/NFKB1/CFLAR/PIK3R1/FYN/RAB8B/GNAI2/SOCS3/SORL1/EREG/ROCK1/GRB2/CACYBP/ATP6V1B2/ATP2B1	27	IC
GO:0051235	maintenance of location	22/421	324/18866	4.09E-06	4.90E-05	3.18E-05	CCL3/IL1B/SRGN/PTPRC/TNF/CORO1A/CCR7/MSR1/IL10/LCK/CD4/CYBA/CCDC88A/LYN/INSIG1/NFKB1/NFKBIA/HNRNPU/SORL1/PLIN2/FTL/APOE	22	IC
GO:0051341	regulation of oxidoreductase activity	12/421	117/18866	1.21E-05	0.000126008	8.18E-05	IL1B/TNF/GZMA/IFNG/CYBA/HSP90AA1/NFKB1/HIF1A/GNAI2/GLA/ABL2/APOE	12	IC
GO:0030168	platelet activation	14/421	158/18866	1.27E-05	0.000130886	8.49E-05	FCER1G/PLEK/LCP2/GNG2/LCK/FERMT3/PDGFB/ARRB2/LYN/GNA13/PIK3R1/FYN/PLSC-1R1/APOE	14	IC
GO:0045730	respiratory burst	7/421	37/18866	1.51E-05	0.000151663	9.84E-05	CD52/RAC2/CYBB/NCF1/SLC11A1/CYBA/CLEC7A	7	IC
GO:0097242	amyloid-beta clearance	7/421	37/18866	1.51E-05	0.000151663	9.84E-05	TNF/C5AR1/ITGB2/MSR1/IFNG/ROCK1/APOE	7	IC
GO:0051924	regulation of calcium ion transport	18/421	253/18866	1.64E-05	0.000163352	0.00010599	CCL3/CCL4/CXCR4/CCL5/PDE4B/CORO1A/CD84/BCL2/CD4/PDGFB/ARRB2/CYBA/LYN/ICAM1/FYN/GNAI2/SARAF/ATP2B1	18	IC
GO:0031529	ruffle organization	8/421	56/18866	3.20E-05	0.000299503	0.000194331	PLEK/AIF1/CCR7/CSF1R/SNX10/ICAM1/EVL/RHOG	8	IC
GO:0055074	calcium ion homeostasis	25/421	468/18866	5.63E-05	0.000495343	0.0003214	CCL3/CXCR4/CCL5/PTPRC/CD52/C5AR1/PTGER4/CORO1A/CCR7/C3AR1/GPR65/SNX10/BCL2/CCRL2/LCK/CD4/CYBA/LYN/GNA13/FYN/ATP13A3/HERPUD1/ATP2B1/ABL2/APOE	25	IC
GO:0061028	establishment of endothelial barrier	7/421	46/18866	6.62E-05	0.000575304	0.000373282	IL1B/TNF/MSN/RAPGEF1/ICAM1/ROCK1/VEGFA	7	IC
GO:0051098	regulation of binding	21/421	367/18866	8.47E-05	0.000705699	0.000457888	GZMA/IFNG/ITGA4/IL10/MMP9/PDGFB/ARRB2/STK4/B2M/ID2/CTSZ/TGFB1/HMGB2/HSP90AB1/CARD16/NFKBIA/SORL1/ROCK1/HMOX1/PLAUR/APOE	21	IC
GO:0042368	vitamin D biosynthetic process	4/421	12/18866	0.000104979	0.000848726	0.00055069	IL1B/TNF/IFNG/NFKB1	4	IC
GO:0007568	aging	19/421	319/18866	0.000108716	0.000870916	0.000565088	BCL2A1/C1QA/ITGB2/TNFRSF1B/BCL2/IL10/KYNU/B2M/ID2/CD68/JUND/ICAM1/LITAF/NAMPT/SOD2/NFKB2/GRB2/CACYBP/ATP2B1	19	IC
GO:0030213	hyaluronan biosynthetic process	4/421	14/18866	0.000204893	0.00152454	0.00098919	IL1B/PDGFB/TGFB1/NFKB1	4	IC
GO:0007409	axonogenesis	24/421	482/18866	0.000228648	0.00167854	0.00108911	CXCR4/ZEB2/DOK2/RAC2/CSF1R/ITGA4/BCL2/RHOH/NR4A3/SPP1/SH3KBP1/HSP90AA1/NR4A2/EMB/EVL/BCL11B/PIK3R1/HSP90AB1/FYN/SKIL/GRB2/RHOG/VEGFA/APOE	24	IC
GO:0045342	MHC class II biosynthetic process	4/421	16/18866	0.00035957	0.00242103	0.00157087	IFNG/SPI1/IL10/SLC11A1	4	IC
GO:0110150	negative regulation of biomineralization	5/421	30/18866	0.000485893	0.00314149	0.00203833	CCL3/SRGN/TGFB1/HIF1A/ROCK1	5	IC
GO:0043500	muscle adaptation	10/421	125/18866	0.000498542	0.0032138	0.00208525	IL1B/AIF1/TNFRSF1B/MEF2C/NR4A3/RGS2/CYBA/CFLAR/ROCK1/HMOX1	10	IC
GO:0014823	response to activity	7/421	71/18866	0.00101999	0.00584563	0.00379289	CXCR4/IL10/CYBA/HSPD1/HIF1A/KDM6B/METRNL	7	IC
GO:0007565	female pregnancy	12/421	196/18866	0.00155436	0.00831492	0.00539508	IL1B/HAVCR2/BCL2/MMP9/RGS2/SPP1/ARHGDIB/PRDM1/NAMPT/ETS1/CTSB/VEGFA	12	IC
GO:0051817	modulation of process of other organism involved in symbiotic interaction	8/421	99/18866	0.00167883	0.00880533	0.00571328	CCL3/CCL4/CCL5/SERPINB9/CSF1R/CD4/HSPA8/APOE	8	IC
GO:0070266	necroptotic process	5/421	45/18866	0.00316876	0.0152031	0.00986445	TNF/CD14/CFLAR/BIRC3/PPIF	5	IC
GO:0009048	dosage compensation by inactivation of X chromosome	3/421	17/18866	0.00594457	0.0252875	0.0164076	XIST/HNRNPU/SMCHD1	3	IC
GO:0043117	positive regulation of vascular permeability	3/421	17/18866	0.00594457	0.0252875	0.0164076	TGFB1/VEGFA/APOE	3	IC
GO:1901673	regulation of mitotic spindle assembly	3/421	17/18866	0.00594457	0.0252875	0.0164076	HSPA1A/HSPA1B/HNRNPU	3	IC
GO:1902931	negative regulation of alcohol biosynthetic process	3/421	17/18866	0.00594457	0.0252875	0.0164076	PLEK/NFKB1/APOE	3	IC
GO:0001975	response to amphetamine	4/421	33/18866	0.00599599	0.0254323	0.0165016	RGS2/RGS10/NR4A2/ICAM1	4	IC
GO:0016049	cell growth	20/421	490/18866	0.00726958	0.0302211	0.0196087	CXCR4/ZEB2/BST2/ITGA4/BCL2/RGS2/SPP1/CYBA/HSP90AA1/AKAP13/CXCL16/HSPA1A/BTG1/TGFB1/SMAD7/HSP90AB1/HSPA1B/DDX3X/VEGFA/APOE	20	IC
GO:0001706	endoderm formation	5/421	55/18866	0.00752852	0.0309169	0.0200602	DUSP2/ITGB2/ITGA4/MMP9/DUSP1	5	IC
GO:0097709	connective tissue replacement	3/421	20/18866	0.00948525	0.0371125	0.0240802	TGFB1/HIF1A/ROCK1	3	IC
GO:0006622	protein targeting to lysosome	3/421	22/18866	0.0123993	0.0458961	0.0297793	HSPA8/SORL1/ZFYVE16	3	IC
GO:0003012	muscle system process	46/384	467/18866	6.06E-19	2.56E-15	1.92E-15	MYL9/ACTA2/TPM2/ADRA2A/MYH11/MYLK/LMOD1/MEF2C/KCNJ8/GUCY1A1/HSPB6/GJC1/SSTR2/PLN/CNN1/PRKG1/PDE5A/EDNRA/TPM1/CALD1/CALCRL/FXYD1/KCNE4/DMD/SORBS3/CAV1/PPP1R12B/VIM/ITGA1/ANXA6/FLNA/IGFBP5/C12orf57/ARHGAP42/LMCD1/SMTN/UTRN/TLN1/PTK2/ROCK2/EDNRB/CCN2/IL6ST/VCL/ROCK1/SORBS2	46	MC
GO:0030198	extracellular matrix organization	37/384	395/18866	1.01E-14	1.15E-11	8.61E-12	A2M/ADAMTS1/CRISPLD2/COL4A2/MYH11/COL4A1/SMOC2/COL14A1/ADAMTS4/ITGA7/ADAMTS5/LAMA4/COL3A1/BGN/HAS2/GPM6B/CAV1/COL18A1/COL1A1/ITGA1/COL1A2/PDGFA/SPARC/AEBP1/IL6/PHLDB1/COL6A1/COL5A3/COL6A3/SERPINH1/EGFL6/TNC/ETS1/PTK2/CCN1/CCN2/CRTAP	37	MC
GO:0043062	extracellular structure organization	37/384	396/18866	1.09E-14	1.15E-11	8.61E-12	A2M/ADAMTS1/CRISPLD2/COL4A2/MYH11/COL4A1/SMOC2/COL14A1/ADAMTS4/ITGA7/ADAMTS5/LAMA4/COL3A1/BGN/HAS2/GPM6B/CAV1/COL18A1/COL1A1/ITGA1/COL1A2/PDGFA/SPARC/AEBP1/IL6/PHLDB1/COL6A1/COL5A3/COL6A3/SERPINH1/EGFL6/TNC/ETS1/PTK2/CCN1/CCN2/CRTAP	37	MC
GO:0031589	cell-substrate adhesion	34/384	359/18866	9.32E-14	7.88E-11	5.89E-11	SMOC2/ITGA7/ANGPT2/ATP1B2/DLC1/CCL21/ARHGAP6/COL3A1/HAS2/GPM6B/SORBS3/COL1A1/ITGA1/LGALS1/FLNA/RRAS/COL5A3/THY1/JAG1/CD63/EGFL6/FERMT2/NRP1/AXL/PTEN/UTRN/PTK2/ROCK2/CCN1/CCN2/VCL/CD36/ROCK1/BCAM	34	MC
GO:0001655	urogenital system development	28/384	330/18866	2.04E-10	1.08E-07	8.08E-08	ACTA2/ADAMTS1/PDGFRB/COL4A1/MEF2C/ANGPT2/WNT6/NOTCH3/ID4/KANK2/CYP26B1/TNS2/HAS2/PDGFA/CYP7B1/JAG1/ZBTB16/SPRY1/CRIP1/TNC/NRP1/PTEN/ARID5B/ID3/PGF/CDKN1B/MYC/EGR1	28	MC
GO:0001667	ameboidal-type cell migration	34/384	481/18866	3.11E-10	1.46E-07	1.09E-07	TNS1/SMOC2/MEF2C/PTP4A3/ANGPT2/MEOX2/ZEB2/NR2F2/KANK2/FGF7/APOE/ADGRA2/HAS2/SPARC/RHOB/ANXA6/RRAS/TWIST1/TNFSF12/PLCG2/MYH9/NRP1/PTEN/HMGB1/ETS1/ARID5B/PLPP3/PTK2/ARHGDIB/ROCK2/EDNRB/NR4A1/JUN/RAB13	34	MC
GO:0090130	tissue migration	29/384	374/18866	8.02E-10	2.83E-07	2.11E-07	ACTA2/SMOC2/MEF2C/PTP4A3/ANGPT2/MEOX2/ZEB2/NR2F2/KANK2/FGF7/APOE/ADGRA2/HAS2/SPARC/RHOB/RRAS/TNFSF12/PLCG2/MYH9/NRP1/PTEN/HMGB1/ETS1/PLPP3/PTK2/ROCK2/NR4A1/JUN/RAB13	29	MC
GO:0007596	blood coagulation	27/384	343/18866	2.26E-09	6.83E-07	5.10E-07	MYL9/A2M/ADRA2A/C1QTNF1/PRKAR2B/TSPAN8/PRKG1/TFPI/APOE/COL3A1/PROCR/SERPING1/CAV1/COL1A1/EHD2/COL1A2/PDGFA/IL6/FLNA/F10/PLCG2/MYH9/AXL/TLN1/CSRP1/VCL/CD36	27	MC
GO:0007266	Rho protein signal transduction	17/384	140/18866	3.95E-09	8.81E-07	6.58E-07	PDGFRB/ADRA2A/EPS8/DLC1/KANK2/ARHGAP6/APOE/COL3A1/COL1A2/RHOB/ARHGAP1/ARHGAP42/ARHGAP29/NRP1/ARHGDIB/ROCK2/ROCK1	17	MC
GO:0050673	epithelial cell proliferation	31/384	453/18866	4.24E-09	8.96E-07	6.70E-07	CXCL12/MEF2C/NR2F2/FGF7/APOE/HAS2/CAV1/KLF9/IGFBP4/CYP7B1/SPARC/ZNF703/IL6/IGFBP5/B2M/TWIST1/TNFSF12/CCL2/ZFP36L1/NRP1/PTEN/HMGB1/NFIB/EDNRB/PGF/STAT3/NR4A1/JUN/CDKN1B/ZFP36/MYC	31	MC
GO:0032970	regulation of actin filament-based process	28/384	405/18866	1.96E-08	3.61E-06	2.70E-06	SYNPO2/PDGFRB/CXCL12/LMOD1/MEF2C/ESAM/PLN/EPS8/DLC1/BST2/CCL21/ARHGAP6/TPM1/GPM6B/SORBS3/CAV1/PDGFA/RHOB/FLNA/MYH9/NRP1/RHOQ/ARHGDIB/ROCK2/CCN2/TJP1/DSTN/ROCK1	28	MC
GO:0045778	positive regulation of ossification	13/384	94/18866	5.71E-08	9.10E-06	6.80E-06	MEF2C/GPM6B/TMEM119/IFITM1/IL6/CEBPD/JAG1/ZBTB16/CCN1/IL6ST/JUND/PDLIM7/ISG15	13	MC
GO:0003018	vascular process in circulatory system	18/384	190/18866	7.04E-08	1.03E-05	7.68E-06	ACTA2/ADRA2A/PTP4A3/GUCY1A1/AVPR1A/HRH2/PDE3A/PRKG1/EDNRA/APOE/CAV1/ITGA1/ARHGAP42/ROCK2/EDNRB/TJP1/CD36/ROCK1	18	MC
GO:0071559	response to transforming growth factor beta	21/384	258/18866	8.05E-08	1.07E-05	8.00E-06	COL4A2/MEF2C/ASPN/PDE3A/COL3A1/TGFB1I1/CAV1/COL1A1/COL1A2/ZNF703/PMEPA1/HSPA1A/SPRY1/RPS27A/ZFP36L1/FERMT2/PTK2/ROCK2/JUN/FOS/ROCK1	21	MC
GO:0043434	response to peptide hormone	27/384	447/18866	5.36E-07	4.36E-05	3.26E-05	MAP1B/CXCL12/RARRES2/PRKAR2B/ADCY3/PLN/TNS2/CAV1/COL1A1/SPARC/PDK4/SOCS3/IGFBP5/ZFP36L1/PTEN/RHOQ/PTK2/ROCK2/EDNRB/CCN2/STAT3/NR4A1/JUND/CDKN1B/RAB13/ROCK1/EGR1	27	MC
GO:0008360	regulation of cell shape	15/384	156/18866	7.22E-07	5.77E-05	4.31E-05	ITGA7/ARHGAP15/EPS8/DLC1/CCL13/TPM1/SEPTIN7/RHOB/CCL2/FERMT2/MYH9/RHOQ/PTK2/MSN/FBLIM1	15	MC
GO:0002262	myeloid cell homeostasis	14/384	154/18866	3.30E-06	0.000181445	0.000135651	ADGRF5/KLF2/IL6/HSPA1A/HSPA1B/B2M/ZFP36L1/AXL/EPAS1/HMGB1/ETS1/STAT3/ISG15/ZFP36	14	MC
GO:0110149	regulation of biomineralization	11/384	95/18866	3.64E-06	0.000194956	0.000145752	MEF2C/WNT6/ASPN/MGP/GPM6B/TMEM119/TWIST1/ROCK2/CCN1/ISG15/ROCK1	11	MC
GO:0042026	protein refolding	6/384	23/18866	5.15E-06	0.000265661	0.000198612	HSPA1A/HSPA1B/B2M/HSPA6/HSP90AA1/HSPA8	6	MC
GO:0043087	regulation of GTPase activity	26/384	481/18866	6.65E-06	0.00033492	0.000250391	CCL19/RGS5/ARHGAP15/PRKG1/DLC1/CCL21/RGS16/ARHGAP6/CCL13/RASGRP2/CCL8/CHN1/ARHGAP10/ARHGAP1/ARHGAP42/THY1/SPRY1/ARHGAP29/CCL2/NRP1/ASAP1/PTK2/ARHGDIB/RABGAP1/JUN/PICALM	26	MC
GO:0010959	regulation of metal ion transport	23/384	396/18866	7.19E-06	0.000345643	0.000258408	PDGFRB/ADRA2A/CXCL12/MYLK/PLN/ATP1B2/FXYD6/RRAD/FXYD1/KCNE4/DMD/CAV1/GEM/FLNA/STOM/FHL1/THY1/B2M/PLCG2/CD63/CCL2/PTEN/UTRN	23	MC
GO:0030048	actin filament-based movement	13/384	153/18866	1.54E-05	0.000624371	0.000466789	TPM2/KCNJ8/GJC1/PLN/TPM1/KCNE4/DMD/CAV1/VIM/FLNA/MYH9/MYO1B/ROCK1	13	MC
GO:0070482	response to oxygen levels	22/384	396/18866	2.26E-05	0.000860751	0.00064351	PDGFRB/CXCL12/COX4I2/ANGPT2/APOLD1/EDNRA/CAV1/COL1A1/WTIP/TWIST1/RPS27A/ZFP36L1/PTEN/EPAS1/ETS1/ROCK2/PGF/CCN2/CDKN1B/MYC/DDIT4/EGR1	22	MC
GO:0019216	regulation of lipid metabolic process	23/384	431/18866	2.78E-05	0.00099698	0.000745357	CCL19/PDGFRB/ADRA2A/RARRES2/ADGRF5/AVPR1A/SMARCD3/CCL21/APOE/IGFBP7/CAV1/CCDC3/CD81/PDGFA/PDK4/SOCS3/TWIST1/PTK2/CCN1/ZBTB20/PLPP1/CD36/EGR1	23	MC
GO:0032409	regulation of transporter activity	18/384	291/18866	3.14E-05	0.00108782	0.000813269	ADRA2A/MEF2C/PLN/ATP1B2/FXYD6/RRAD/FXYD1/KCNE4/DMD/CAV1/GEM/STOM/FHL1/TWIST1/PLCG2/CCL2/PTEN/UTRN	18	MC
GO:0046686	response to cadmium ion	8/384	64/18866	4.48E-05	0.00137397	0.0010272	MT1M/MT1A/SPARC/B2M/MT1F/JUN/FOS/CDKN1B	8	MC
GO:0097048	dendritic cell apoptotic process	4/384	11/18866	4.98E-05	0.00147319	0.00110138	CCL19/CXCL12/CCL21/AXL	4	MC
GO:2000668	regulation of dendritic cell apoptotic process	4/384	11/18866	4.98E-05	0.00147319	0.00110138	CCL19/CXCL12/CCL21/AXL	4	MC
GO:0019079	viral genome replication	11/384	127/18866	5.81E-05	0.00168018	0.00125613	BST2/IFITM2/IFITM3/CCL8/IFITM1/STOM/CCL2/ROCK2/IFI16/ISG15/HSPA8	11	MC
GO:0002576	platelet degranulation	11/384	129/18866	6.70E-05	0.00181103	0.00135395	A2M/RARRES2/TIMP3/SERPING1/PDGFA/SPARC/FLNA/CD63/TLN1/VCL/CD36	11	MC
GO:0031099	regeneration	14/384	201/18866	6.72E-05	0.00181103	0.00135395	MUSTN1/MAP1B/CXCL12/ANGPT2/PRRX1/CD81/IL6/THY1/TNC/AXL/PTEN/PGF/JUN/CDKN1B	14	MC
GO:0034341	response to interferon-gamma	14/384	202/18866	7.09E-05	0.00186315	0.00139292	CCL19/BST2/CCL21/CCL13/IFITM2/IFITM3/CCL8/VIM/IFITM1/SOCS3/B2M/HLA-B/CCL2/HLA-A	14	MC
GO:0001768	establishment of T cell polarity	4/384	12/18866	7.35E-05	0.00187306	0.00140033	CCL19/CCL21/CYP26B1/MYH9	4	MC
GO:0045862	positive regulation of proteolysis	20/384	370/18866	7.74E-05	0.00194997	0.00145783	ADRA2A/DLC1/APOE/CAV1/PCOLCE/HSPA1A/HSPA1B/MYH9/PTEN/HMGB1/PTK2/ROCK2/CCN1/IFI16/CCN2/STAT3/RPS27L/PICALM/CTSC/MYC	20	MC
GO:0021955	central nervous system neuron axonogenesis	6/384	36/18866	7.94E-05	0.00197726	0.00147823	ZEB2/C12orf57/PTEN/PTK2/NFIB/HSP90AA1	6	MC
GO:0000302	response to reactive oxygen species	15/384	235/18866	0.000100194	0.0023421	0.00175099	CCL19/PDGFRB/GUCY1B1/TPM1/APOE/COL1A1/KLF2/RHOB/IL6/AXL/ETS1/TXNIP/JUN/FOS/CD36	15	MC
GO:0002347	response to tumor cell	5/384	26/18866	0.000157368	0.00326384	0.0024401	HNMT/RBMS3/HMGB1/TXNIP/HLA-A	5	MC
GO:0048511	rhythmic process	17/384	305/18866	0.000183901	0.00367206	0.00274529	ADAMTS1/ID4/HAS2/SLIT3/KLF9/CAVIN3/TWIST1/AXL/PTEN/ETS1/ROCK2/ID3/JUN/JUND/AHR/NFIL3/EGR1	17	MC
GO:0045926	negative regulation of growth	15/384	254/18866	0.000235092	0.00430594	0.00321918	FRZB/BST2/SLIT3/MT1M/MT1A/RERG/IGFBP5/FHL1/HSPA1A/HSPA1B/NRP1/PTEN/PTK2/MT1F/CDKN1B	15	MC
GO:0002456	T cell mediated immunity	9/384	104/18866	0.000273485	0.00490302	0.00366557	RFTN1/CD81/IL6/JAG1/B2M/HLA-B/HMGB1/HLA-A/CTSC	9	MC
GO:0007568	aging	17/384	319/18866	0.000311096	0.00541512	0.00404842	PDGFRB/COL4A2/SERPING1/IGFBP5/TBX2/B2M/TWIST1/ECRG4/PTEN/EDNRB/CCN2/STAT3/JUN/FOS/PICALM/JUND/CTSC	17	MC
GO:0046068	cGMP metabolic process	4/384	17/18866	0.00032594	0.00551621	0.004124	GUCY1A1/GUCY1A2/GUCY1B1/PDE5A	4	MC
GO:0072503	cellular divalent inorganic cation homeostasis	22/384	492/18866	0.000508319	0.00763055	0.00570471	CCL19/CXCL12/C1QTNF1/PLN/AVPR1A/EDNRA/CCL21/CCL13/APOE/PTGIR/DMD/CAV1/MT1M/MT1A/CCL8/ANXA6/THY1/PLCG2/HMGB1/MT1F/EDNRB/CD36	22	MC
GO:1902893	regulation of pri-miRNA transcription by RNA polymerase II	6/384	51/18866	0.000568307	0.00832009	0.00622022	ETS1/NFIB/STAT3/JUN/FOS/EGR1	6	MC
GO:0035633	maintenance of blood-brain barrier	5/384	34/18866	0.00058246	0.00843968	0.00630963	ESAM/DMD/IL6/TJP1/VCL	5	MC
GO:0032964	collagen biosynthetic process	6/384	53/18866	0.000700156	0.00961805	0.0071906	PDGFRB/COL1A1/VIM/IL6/SERPINH1/CCN2	6	MC
GO:1902946	protein localization to early endosome	3/384	10/18866	0.000902688	0.0116087	0.00867886	NRP1/ROCK2/MSN	3	MC
GO:0032060	bleb assembly	3/384	11/18866	0.00122252	0.0142543	0.0106567	MYLK/PMP22/ROCK1	3	MC
GO:2000637	positive regulation of gene silencing by miRNA	4/384	24/18866	0.00130035	0.0147106	0.0109979	WTIP/IL6/STAT3/ZFP36	4	MC
GO:0002683	negative regulation of immune system process	20/384	463/18866	0.00136999	0.0152764	0.0114209	A2M/CXCL12/ADGRF5/PDE5A/BST2/CCL21/COL3A1/SAMHD1/SERPING1/THY1/ZBTB16/HLA-B/CCL2/ZFP36L1/AXL/HMGB1/IFI16/HLA-A/ZFP36/MYC	20	MC
GO:0006509	membrane protein ectodomain proteolysis	5/384	42/18866	0.00155888	0.0167828	0.0125471	ADRA2A/APOE/TIMP3/MYH9/ROCK1	5	MC
GO:0045824	negative regulation of innate immune response	6/384	62/18866	0.00160864	0.0171446	0.0128176	A2M/SAMHD1/SERPING1/HLA-B/IFI16/HLA-A	6	MC
GO:0150105	protein localization to cell-cell junction	3/384	13/18866	0.00205586	0.0208095	0.0155575	FLNA/TJP1/VCL	3	MC
GO:0010927	cellular component assembly involved in morphogenesis	8/384	112/18866	0.00207018	0.0209043	0.0156284	PDGFRB/MYH11/LMOD1/MEF2C/TPM1/PHLDB1/PMP22/CSRP1	8	MC
GO:0031623	receptor internalization	8/384	115/18866	0.00244372	0.0236599	0.0176885	CALCRL/RAMP1/CAV1/CD81/PLCG2/CD63/PICALM/CD36	8	MC
GO:0042698	ovulation cycle	6/384	69/18866	0.00278574	0.0260756	0.0194945	ADAMTS1/HAS2/SLIT3/AXL/ETS1/EGR1	6	MC
GO:0043687	post-translational protein modification	16/384	363/18866	0.00329647	0.0288765	0.0215885	SPARCL1/APOE/IGFBP7/MFGE8/IGFBP4/LGALS1/SOCS3/IL6/IGFBP5/ZBTB16/FSTL1/TNC/EPAS1/CCN1/CRTAP/RAB13	16	MC
GO:0043647	inositol phosphate metabolic process	6/384	72/18866	0.00345096	0.029497	0.0220524	INPP4B/ISYNA1/PLCG2/PTEN/NUDT4/PLCB4	6	MC
GO:0014074	response to purine-containing compound	9/384	149/18866	0.0035007	0.0298017	0.0222802	ABCC9/PDE3A/COL1A1/SPARC/IGFBP5/ZFP36L1/PTEN/FOS/AHR	9	MC
GO:0086001	cardiac muscle cell action potential	6/384	75/18866	0.00422765	0.0336225	0.0251367	KCNJ8/GJC1/KCNE4/DMD/CAV1/FLNA	6	MC
GO:0002483	antigen processing and presentation of endogenous peptide antigen	3/384	17/18866	0.0046018	0.0357252	0.0267087	B2M/HLA-B/HLA-A	3	MC
GO:0019885	antigen processing and presentation of endogenous peptide antigen via MHC class I	3/384	17/18866	0.0046018	0.0357252	0.0267087	B2M/HLA-B/HLA-A	3	MC
GO:2000811	negative regulation of anoikis	3/384	17/18866	0.0046018	0.0357252	0.0267087	CAV1/PDK4/PTK2	3	MC
GO:0006809	nitric oxide biosynthetic process	6/384	79/18866	0.00545496	0.0398617	0.0298012	SLC7A2/CAV1/KLF2/ROCK2/CD36/HSP90AA1	6	MC
GO:0031529	ruffle organization	5/384	56/18866	0.00555373	0.040236	0.030081	PDGFRB/EPS8/CCL21/TPM1/CAV1	5	MC
GO:0006614	SRP-dependent cotranslational protein targeting to membrane	7/384	105/18866	0.00566415	0.0408263	0.0305223	RPL37A/RPL36A/RPS27/RPL37/RPS8/RPS27A/RPL12	7	MC
GO:0044706	multi-multicellular organism process	11/384	226/18866	0.00678689	0.0467676	0.0349642	ANGPT2/AVPR1A/NR2F2/IGFBP7/IGFBP5/ETS1/SLC38A2/ARHGDIB/PGF/JUNB/FOS	11	MC
GO:0007409	axonogenesis	43/429	482/18866	1.88E-14	8.13E-11	6.22E-11	S100B/NRXN1/L1CAM/SPP1/MT3/MYOT/NRXN3/GFRA3/GFRA2/LRRC4C/CNTN2/BCL2/NGFR/FLRT3/PTPRZ1/NCAM1/ANK3/SCN1B/SEMA3B/ZEB2/STMN1/PRKCA/MAP1B/DPYSL2/FEZ1/SEMA3C/CHL1/PIK3R1/CNP/HSP90AA1/TUBB2B/FYN/SPTBN1/HSP90AB1/METRN/IRS2/EGR2/NR4A2/APOE/GAB1/ALCAM/DAG1/PTEN	43	nm-cSC
GO:0010001	glial cell differentiation	28/429	230/18866	4.80E-13	6.70E-10	5.12E-10	S100B/PLP1/LGI4/MT3/SOX2/SOX10/CNTN2/PTPRZ1/ASPA/VIM/LPAR1/ARHGEF10/CD9/ERBB3/CNP/POU3F1/GSN/METRN/ID4/EGR2/IL6ST/MXRA8/SOX4/SOX6/DAG1/PTEN/NDRG1/HES1	28	nm-cSC
GO:0042552	myelination	22/429	137/18866	5.71E-13	6.70E-10	5.12E-10	S100B/PLP1/LGI4/MPZ/SOX10/GJC3/CNTN2/PTPRZ1/ASPA/PMP22/ANK2/LPAR1/ARHGEF10/CD9/QKI/POU3F1/ID4/EGR2/FAM126A/DAG1/PTEN/NDRG1	22	nm-cSC
GO:0007272	ensheathment of neurons	22/429	139/18866	7.74E-13	6.70E-10	5.12E-10	S100B/PLP1/LGI4/MPZ/SOX10/GJC3/CNTN2/PTPRZ1/ASPA/PMP22/ANK2/LPAR1/ARHGEF10/CD9/QKI/POU3F1/ID4/EGR2/FAM126A/DAG1/PTEN/NDRG1	22	nm-cSC
GO:0008366	axon ensheathment	22/429	139/18866	7.74E-13	6.70E-10	5.12E-10	S100B/PLP1/LGI4/MPZ/SOX10/GJC3/CNTN2/PTPRZ1/ASPA/PMP22/ANK2/LPAR1/ARHGEF10/CD9/QKI/POU3F1/ID4/EGR2/FAM126A/DAG1/PTEN/NDRG1	22	nm-cSC
GO:0030198	extracellular matrix organization	32/429	395/18866	5.64E-10	2.89E-07	2.21E-07	SPP1/MIA/A2M/PDGFB/GPM6B/CHADL/MMP17/ITGA1/COL9A3/PHLDB1/VWA1/ADAMTS1/PDGFA/SPARC/COL4A1/RGCC/COL18A1/HAS2/FGF2/LAMA4/TIMP2/COL4A2/CCN1/COL16A1/MFAP4/DAG1/ITGB8/ITGB4/ERO1B/HSPG2/ETS1/SERPINH1	32	nm-cSC
GO:0043062	extracellular structure organization	32/429	396/18866	6.00E-10	2.89E-07	2.21E-07	SPP1/MIA/A2M/PDGFB/GPM6B/CHADL/MMP17/ITGA1/COL9A3/PHLDB1/VWA1/ADAMTS1/PDGFA/SPARC/COL4A1/RGCC/COL18A1/HAS2/FGF2/LAMA4/TIMP2/COL4A2/CCN1/COL16A1/MFAP4/DAG1/ITGB8/ITGB4/ERO1B/HSPG2/ETS1/SERPINH1	32	nm-cSC
GO:0050890	cognition	25/429	302/18866	2.96E-08	9.72E-06	7.44E-06	S100B/NRXN1/NPTX2/NRXN3/ATP1A2/ADGRB3/CNTN2/PTPRZ1/TMOD2/GPR155/BCHE/SYT11/CHL1/MEF2C/JUN/FYN/FOS/GATM/NLGN4X/PLCB1/PRNP/EGR2/APOE/BTG2/PTEN	25	nm-cSC
GO:0007611	learning or memory	23/429	260/18866	3.15E-08	9.72E-06	7.44E-06	S100B/NRXN1/NPTX2/NRXN3/ATP1A2/ADGRB3/CNTN2/PTPRZ1/TMOD2/BCHE/SYT11/MEF2C/JUN/FYN/FOS/GATM/NLGN4X/PLCB1/PRNP/EGR2/APOE/BTG2/PTEN	23	nm-cSC
GO:0010038	response to metal ion	27/429	366/18866	9.06E-08	2.45E-05	1.87E-05	MT3/KCNMB4/BCL2/ANK3/CLIC4/SNCA/SYT11/SPARC/MEF2C/CALM2/FIBIN/JUN/FOS/TXNIP/GSN/JUND/FUS/FSTL3/JUNB/FOSB/CD14/MT1M/PRNP/PTEN/NDRG1/ARL13B/PKD2	27	nm-cSC
GO:0048545	response to steroid hormone	26/429	346/18866	1.10E-07	2.79E-05	2.13E-05	S100B/SPP1/SOX10/ATP1A2/BCL2/BCHE/PMEPA1/KLF9/SPARC/FIBIN/FOXO1/FOS/TXNIP/CYP7B1/TGFBR2/FOSB/IGFBP7/PLPP1/ZFP36/HMGB2/KANK2/DDX5/PRMT2/DDIT4/ZMIZ1/CREBRF	26	nm-cSC
GO:0022604	regulation of cell morphogenesis	32/429	499/18866	1.50E-07	3.60E-05	2.75E-05	S100B/L1CAM/SPP1/MT3/ADGRB3/LRRC4C/CNTN2/ARHGAP15/NGFR/SEMA3B/ZEB2/DLC1/MAP1B/DPYSL2/RHOB/SEMA3C/SPARC/ENPP2/LPAR1/TUBB2B/FYN/HAS2/METRN/APOE/CCL2/DAG1/MSN/PTEN/RHOQ/DOCK5/FERMT2/SEPTIN7	32	nm-cSC
GO:0043524	negative regulation of neuron apoptotic process	16/429	149/18866	2.99E-07	6.80E-05	5.20E-05	MT3/CNTFR/BCL2/GRIK2/PTPRZ1/NES/CHL1/MEF2C/ERBB3/JUN/FYN/HSP90AB1/NR4A2/APOE/CCL2/BTG2	16	nm-cSC
GO:0009266	response to temperature stimulus	20/429	233/18866	4.08E-07	8.82E-05	6.74E-05	LPL/GRIK2/NGFR/TCIM/CRYAB/HSPA1A/HSPA1B/FOXO1/HSP90AA1/HSPA2/FOS/HSP90AB1/IGFBP7/HSPA8/CD14/HSPA6/DNAJB1/DNAJA1/HSPH1/DNAJB4	20	nm-cSC
GO:0051085	chaperone cofactor-dependent protein refolding	8/429	32/18866	4.36E-07	8.99E-05	6.88E-05	HSPA1A/HSPA1B/HSPA2/HSPA8/HSPA6/DNAJB1/HSPH1/DNAJB4	8	nm-cSC
GO:0022407	regulation of cell-cell adhesion	28/429	439/18866	1.02E-06	0.000169498	0.000129639	SOX2/FGL2/ANK3/PRKCA/CD9/PIK3R1/RGCC/LGALS1/FYN/HAS2/FSTL3/ZBTB16/TGFBR2/TNFSF9/IRF1/CD81/PRNP/IL6ST/CCL2/SOX4/EGR3/HSPH1/HES1/ETS1/HLA-E/ZMIZ1/GPNMB/CD83	28	nm-cSC
GO:0002576	platelet degranulation	14/429	129/18866	1.45E-06	0.000209395	0.000160154	A2M/RARRES2/PDGFB/SERPINA3/TIMP3/PDGFA/SPARC/CD9/ENDOD1/LHFPL2/SERPING1/SELENOP/SCCPDH/ANXA5	14	nm-cSC
GO:0043434	response to peptide hormone	28/429	447/18866	1.45E-06	0.000209395	0.000160154	LPL/TIMP4/RARRES2/PDK4/MAP1B/IGFBP5/SPARC/SORBS1/PIK3R1/SOCS3/FOXO1/FYN/JUND/NR4A1/EGR1/TNS2/IRS2/EGR2/GNAI2/NR4A2/ATP6V0E2/GAB1/DAG1/BTG2/PTEN/RHOQ/NUCKS1/EDNRB	28	nm-cSC
GO:0006986	response to unfolded protein	16/429	183/18866	4.64E-06	0.000489875	0.000374678	HSPA1A/PIK3R1/HSPA1B/HSP90AA1/HSPA2/HSP90AB1/HSPA8/HSPA6/CCL2/DNAJB1/DNAJA1/ATF3/HSPH1/DNAJB4/SERPINH1/CREBRF	16	nm-cSC
GO:0050804	modulation of chemical synaptic transmission	27/429	454/18866	5.88E-06	0.000591303	0.000452254	S100B/NRXN1/NPTX2/KCNMB4/ATP1A2/GRIK3/LRRC4C/CNTN2/GRIK2/PCDH17/BCHE/AKAP12/SNCA/SYT11/MAP1B/MEF2C/TUBB2B/FYN/NLGN4X/SHISA9/PLCB1/PRNP/EGR2/GNAI2/APOE/CCL2/PTEN	27	nm-cSC
GO:0099177	regulation of trans-synaptic signaling	27/429	455/18866	6.12E-06	0.000591303	0.000452254	S100B/NRXN1/NPTX2/KCNMB4/ATP1A2/GRIK3/LRRC4C/CNTN2/GRIK2/PCDH17/BCHE/AKAP12/SNCA/SYT11/MAP1B/MEF2C/TUBB2B/FYN/NLGN4X/SHISA9/PLCB1/PRNP/EGR2/GNAI2/APOE/CCL2/PTEN	27	nm-cSC
GO:0033555	multicellular organismal response to stress	10/429	76/18866	8.32E-06	0.000669417	0.000511999	ATP1A2/SCN9A/BCL2/GRIK2/VWA1/MEF2C/NR4A2/APOE/PTEN/EDNRB	10	nm-cSC
GO:0003012	muscle system process	27/429	467/18866	9.82E-06	0.000732677	0.000560383	SCN7A/HAND2/MYOT/ATP1A2/TMOD2/FXYD1/SCN1B/SORBS2/ITGA1/PRKCA/ANK2/IGFBP5/CRYAB/VIM/MEF2C/SORBS1/CALM2/SYNM/PLCE1/FOXO1/GATM/GSN/PDE9A/IL6ST/DAG1/DOCK5/EDNRB	27	nm-cSC
GO:0050678	regulation of epithelial cell proliferation	24/429	395/18866	1.37E-05	0.000923564	0.000706381	SOX2/PDGFB/NGFR/PRKCA/KLF9/SPARC/MEF2C/RGCC/JUN/CYP7B1/HAS2/NR4A1/FGF2/APOE/CCL2/ZFP36/EGR3/HMGB2/SAV1/PTEN/NR2F2/AKT3/HES1/EDNRB	24	nm-cSC
GO:0061614	pri-miRNA transcription by RNA polymerase II	8/429	53/18866	2.42E-05	0.00139718	0.00106862	PDGFB/NGFR/JUN/FOS/FGF2/EGR1/DDX5/ETS1	8	nm-cSC
GO:0070372	regulation of ERK1 and ERK2 cascade	20/429	306/18866	2.55E-05	0.00143191	0.00109519	MT3/HAND2/PDGFB/AKAP12/PRKCA/NDRG2/TIMP3/PDGFA/ACKR3/JUN/FGF2/CAVIN3/GNAI2/APOE/CCN1/CCL2/RRAS/ATF3/PTEN/GPNMB	20	nm-cSC
GO:0007568	aging	20/429	319/18866	4.59E-05	0.00211226	0.00161555	TBX3/BCL2/IGFBP5/CRYAB/CNP/JUN/FOS/SERPING1/GSN/JUND/TGFBR2/TIMP2/PRNP/COL4A2/CTNNA1/DAG1/PTEN/AKT3/EDNRB/ZMIZ1	20	nm-cSC
GO:0031647	regulation of protein stability	19/429	296/18866	5.16E-05	0.00232113	0.0017753	MT3/INSC/BCL2/MSX1/SNCA/ANK2/CRYAB/HSPA1A/PIK3R1/HSPA1B/HSP90AA1/GSN/HSP90AB1/HSPA8/CD81/PRNP/SOX4/SAV1/PTEN	19	nm-cSC
GO:0060337	type I interferon signaling pathway	10/429	95/18866	6.01E-05	0.0024986	0.00191103	SAMHD1/HSP90AB1/EGR1/GBP2/IFI35/IRF1/IRF9/HLA-C/HLA-E/IFITM2	10	nm-cSC
GO:0071357	cellular response to type I interferon	10/429	95/18866	6.01E-05	0.0024986	0.00191103	SAMHD1/HSP90AB1/EGR1/GBP2/IFI35/IRF1/IRF9/HLA-C/HLA-E/IFITM2	10	nm-cSC
GO:0048678	response to axon injury	9/429	80/18866	8.32E-05	0.00312903	0.00239322	SPP1/BCL2/FLRT3/MAP1B/LGALS1/JUN/CTNNA1/DAG1/PTEN	9	nm-cSC
GO:0042493	response to drug	22/429	397/18866	0.000120882	0.00408638	0.00312544	MT3/SOX10/LPL/TIMP4/BCL2/BCHE/MAP1B/SEMA3C/MEF2C/LGALS1/FYN/FOS/COL18A1/TXNIP/HSP90AB1/TGFBR2/FOSB/TIMP2/PRNP/HMGB2/GNAS/PTEN	22	nm-cSC
GO:0086010	membrane depolarization during action potential	6/429	37/18866	0.000170725	0.00539217	0.00412416	SCN7A/ATP1A2/SCN9A/ANK3/SCN1B/ANK2	6	nm-cSC
GO:1903035	negative regulation of response to wounding	9/429	93/18866	0.000266108	0.00752581	0.00575606	SPP1/PDGFB/AJAP1/PDGFA/CD9/SERPING1/FGF2/APOE/PTEN	9	nm-cSC
GO:1902806	regulation of cell cycle G1/S phase transition	14/429	206/18866	0.000275826	0.00765064	0.00585154	BCL2/TCIM/ADAMTS1/CCND2/RGCC/PLCB1/CCL2/SOX4/KANK2/BTG2/PTEN/PRMT2/GPNMB/PKD2	14	nm-cSC
GO:0030534	adult behavior	11/429	137/18866	0.000300746	0.00808278	0.00618205	LGI4/NRXN1/NRXN3/ATP1A2/CNTN2/PCDH17/CHL1/CNP/NLGN4X/NR4A2/PTEN	11	nm-cSC
GO:0006706	steroid catabolic process	5/429	27/18866	0.000317171	0.00837079	0.00640234	SPP1/MT3/CYP27A1/APOE/HSD17B11	5	nm-cSC
GO:0072593	reactive oxygen species metabolic process	17/429	288/18866	0.000341707	0.00874892	0.00669155	MT3/BCL2/PDGFB/GPX3/PDK4/SNCA/CRYAB/FOXO1/HSP90AA1/FYN/KLF2/HSP90AB1/TGFBR2/GNAI2/CCN1/DDIT4/PKD2	17	nm-cSC
GO:0007015	actin filament organization	22/429	434/18866	0.000418663	0.0098992	0.00757133	GAS7/BCL2/TMOD2/IQGAP2/SORBS2/DLC1/STMN1/RHOB/WIPF1/LPAR1/ARHGEF10/SORBS1/PIK3R1/RGCC/SPTBN1/GSN/ADD3/MARCKS/ARPC1B/MICALL2/GAS2L3/COTL1	22	nm-cSC
GO:0007565	female pregnancy	13/429	196/18866	0.000568902	0.0124325	0.00950893	SPP1/BCL2/IGFBP5/FOS/JUNB/TGFBR2/FOSB/IGFBP7/COL16A1/NR2F2/ETS1/VMP1/SLC38A2	13	nm-cSC
GO:0045913	positive regulation of carbohydrate metabolic process	8/429	84/18866	0.000645575	0.0133656	0.0102225	PDGFB/SNCA/SORBS1/ZBTB20/FOXO1/HAS2/IRS2/PFKFB3	8	nm-cSC
GO:0048511	rhythmic process	17/429	305/18866	0.000655782	0.0134482	0.0102857	TIMP4/C3orf70/NGFR/ADAMTS1/KLF9/AHR/JUN/JUND/HAS2/EGR1/CAVIN3/ID4/EGR2/EGR3/DDX5/PTEN/ETS1	17	nm-cSC
GO:0031099	regeneration	13/429	201/18866	0.00072036	0.014364	0.0109862	SPP1/SOX2/BCL2/MAP1B/CD9/JUN/GSN/TGFBR2/CD81/CTNNA1/PTPN12/DAG1/PTEN	13	nm-cSC
GO:1904705	regulation of vascular associated smooth muscle cell proliferation	8/429	87/18866	0.000815732	0.0154237	0.0117967	PDGFB/ADAMTS1/IGFBP5/MEF2C/JUN/FGF2/GNAI2/PTEN	8	nm-cSC
GO:1990874	vascular associated smooth muscle cell proliferation	8/429	87/18866	0.000815732	0.0154237	0.0117967	PDGFB/ADAMTS1/IGFBP5/MEF2C/JUN/FGF2/GNAI2/PTEN	8	nm-cSC
GO:0019228	neuronal action potential	5/429	34/18866	0.000959348	0.0170127	0.013012	SCN7A/KCNMB4/SCN9A/GRIK2/ANK3	5	nm-cSC
GO:0007009	plasma membrane organization	9/429	113/18866	0.00110987	0.018542	0.0141817	XKR4/ANK3/SYT11/ANK2/SPTBN1/GSN/PLSC-1R4/PTEN/NDRG1	9	nm-cSC
GO:0043647	inositol phosphate metabolic process	7/429	72/18866	0.00123576	0.0195569	0.0149579	SNCA/PLCE1/NUDT4/FGF2/PLCB1/ITPK1/PTEN	7	nm-cSC
GO:0051261	protein depolymerization	9/429	115/18866	0.00125649	0.0195569	0.0149579	TMOD2/STMN1/MAP1B/NES/SPTBN1/GSN/ADD3/HSPA8/MID1IP1	9	nm-cSC
GO:0031667	response to nutrient levels	22/429	473/18866	0.00129428	0.020073	0.0153527	SPP1/MT3/LPL/BCL2/BCHE/PDK4/MAP1B/SPARC/FOXO1/JUN/GSN/TGFBR2/HSPA8/GNAI2/APOE/ZFP36/ATF3/FSTL1/KANK2/PTEN/SLC38A2/IFI16	22	nm-cSC
GO:0051043	regulation of membrane protein ectodomain proteolysis	4/429	23/18866	0.00165675	0.0237013	0.0181278	TIMP4/TIMP3/TIMP2/APOE	4	nm-cSC
GO:0043113	receptor clustering	6/429	56/18866	0.00165865	0.0237013	0.0181278	NRXN1/GRIK2/GSN/CD81/APOE/SAV1	6	nm-cSC
GO:0022898	regulation of transmembrane transporter activity	15/429	276/18866	0.00171401	0.0240017	0.0183576	ATP1A2/BCL2/FXYD1/ANK3/SCN1B/SNCA/ANK2/MEF2C/CALM2/HSPA2/SHISA9/PRNP/CCL2/PTEN/PKD2	15	nm-cSC
GO:0042246	tissue regeneration	7/429	79/18866	0.00212366	0.0282741	0.0216252	SOX2/CD9/GSN/TGFBR2/CD81/PTPN12/DAG1	7	nm-cSC
GO:0010522	regulation of calcium ion transport into cytosol	8/429	101/18866	0.00214372	0.0282802	0.0216299	ATP1A2/BCL2/SNCA/ANK2/CALM2/FYN/PRNP/PKD2	8	nm-cSC
GO:0006509	membrane protein ectodomain proteolysis	5/429	42/18866	0.0025278	0.0309742	0.0236904	TIMP4/TIMP3/TIMP2/APOE/DAG1	5	nm-cSC
GO:0002921	negative regulation of humoral immune response	3/429	13/18866	0.0028178	0.0333132	0.0254794	A2M/SERPING1/CD59	3	nm-cSC
GO:0032409	regulation of transporter activity	15/429	291/18866	0.00284819	0.0335807	0.025684	ATP1A2/BCL2/FXYD1/ANK3/SCN1B/SNCA/ANK2/MEF2C/CALM2/HSPA2/SHISA9/PRNP/CCL2/PTEN/PKD2	15	nm-cSC
GO:0043271	negative regulation of ion transport	10/429	157/18866	0.00321285	0.0360155	0.0275462	ATP1A2/BCL2/GPM6B/ANK3/SNCA/SYT11/CALM2/IRS2/PTEN/PKD2	10	nm-cSC
GO:0001819	positive regulation of cytokine production	20/429	447/18866	0.00328893	0.0362274	0.0277083	LPL/CADM1/ZBTB20/HSPA1A/PIK3R1/HSPA1B/RGCC/IL1RAP/SPTBN1/EGR1/CD14/AFAP1L2/IRF1/CD81/PLCB1/IL6ST/HMGB2/HLA-E/IFI16/CD83	20	nm-cSC
GO:0046488	phosphatidylinositol metabolic process	11/429	185/18866	0.00347708	0.0372147	0.0284634	PDGFB/PIP4K2A/PDGFA/PIK3R1/SOCS3/FGF2/PLCB1/PLAAT3/FAM126A/PTEN/PLEKHA4	11	nm-cSC
GO:0001886	endothelial cell morphogenesis	3/429	14/18866	0.00352623	0.0372147	0.0284634	CLIC4/ARHGEF26/COL18A1	3	nm-cSC
GO:0035810	positive regulation of urine volume	3/429	14/18866	0.00352623	0.0372147	0.0284634	HAS2/GNAI2/EDNRB	3	nm-cSC
GO:0044794	positive regulation by host of viral process	3/429	14/18866	0.00352623	0.0372147	0.0284634	HSPA8/APOE/NUCKS1	3	nm-cSC
GO:0035116	embryonic hindlimb morphogenesis	4/429	29/18866	0.0039914	0.040733	0.0311543	TBX3/MSX1/ZBTB16/GNAS	4	nm-cSC
GO:0010927	cellular component assembly involved in morphogenesis	8/429	112/18866	0.00406821	0.0414191	0.0316791	TMOD2/PMP22/PHLDB1/ANK2/MEF2C/CD9/CSRP1/DAG1	8	nm-cSC
GO:0043687	post-translational protein modification	17/429	363/18866	0.00413543	0.0416915	0.0318874	SPP1/VWA1/IGFBP5/SOCS3/WSB1/LGALS1/PRSS23/FSTL3/ZBTB16/IGFBP7/APOE/CCN1/MXRA8/FAM20C/MFGE8/FSTL1/SPARCL1	17	nm-cSC
GO:0009415	response to water	3/429	15/18866	0.00433406	0.0425249	0.0325249	CD9/COL18A1/PKD2	3	nm-cSC
GO:0044849	estrous cycle	3/429	15/18866	0.00433406	0.0425249	0.0325249	HAS2/EGR1/ETS1	3	nm-cSC
GO:0110151	positive regulation of biomineralization	5/429	48/18866	0.0045536	0.0439809	0.0336385	WNT6/GPM6B/MEF2C/CCN1/FAM20C	5	nm-cSC
GO:0019058	viral life cycle	16/429	341/18866	0.00522299	0.0481873	0.0368557	BCL2/NCAM1/HSPA1A/HSPA1B/LGALS1/GSN/HSP90AB1/HSPA8/CD81/APOE/CCL2/DAG1/DDX5/NUCKS1/IFI16/IFITM2	16	nm-cSC
GO:0061684	chaperone-mediated autophagy	3/429	16/18866	0.00524511	0.0482885	0.0369331	SNCA/HSP90AA1/HSPA8	3	nm-cSC
